# Supplementary material for: Combined organic biomarker and use-wear analyses of stone artefacts from Liang Bua, Flores, Indonesia
Source: Sci Rep. 2019 Nov 26;9:17553. doi: 10.1038/s41598-019-53782-2 (PMC6879511; doi:10.1038/s41598-019-53782-2)
Supplement: Supplementary file 2 — Supplementary Information [file 41598_2019_53782_MOESM2_ESM.xlsx]

## Sheet: analyte conc. in extracts
notes
LOD<detected<LOQ
The C27–C40 saturated alkanes were not validated due to the signal response plateauing, or slightly decreasing as concentration increases, within the higher calibration range of 1000–2000 ng/mL*. Only qualitative data were collected at this stage of our investigation; C27–C40 saturated alkanes were found in all extracts that had undergone terpenes, monoterpenoids and alkanes MS/MS analysis.
*Luong, S., Tocheri, M.W., Sutikna, T., Saptomo, E.W., Jatmiko, Roberts, R.G., 2018. Incorporating terpenes, monoterpenoids and alkanes into multiresidue organic biomarker analysis of archaeological stone artefacts from Liang Bua (Flores, Indonesia). Journal of Archaeological Science: Reports 19, 189–199.
	decanoic acid C10:0 (ng/mL)	lauric acid (C12:0) (ng/mL)	tridecanoic acid (C13:0) (ng/mL)	myristic acid (C14:0) (ng/mL)	pentadecanoic acid (C15:0) (ng/mL)	palmitic acid (C16:0) (ng/mL)	heptadecanoic acid (C17:0) (ng/mL)	stearic acid (C18:0) (ng/mL)	nonadecanoic acid (C19:0) (ng/mL)	eicosanoic acid (C20:0) (ng/mL)	heneicosanoic acid (C21:0) (ng/mL)	docosanoic acid (C22:0) (ng/mL)	tricosanoic acid (C23:0) (ng/mL)	tetracosanoic acid (C24:0) (ng/mL)	hexacosanoic acid (C26:0) (ng/mL)	octacosanoic acid (C28:0) (ng/mL)	hentriacontanoic acid (C31:0) (ng/mL)	5α-cholestanol (ng/mL)	5-cholesten-3-one (ng/mL)	7-ketocholesterol (ng/mL)	7-dehydrocholesterol (ng/mL)	25-hydroxycholesterol (ng/mL)	β-sitosterol (ng/mL)	campesterol (ng/mL)	cholesterol (ng/mL)	coprostanol (ng/mL)	ergosterol (ng/mL)	stigmasterol (ng/mL)	α-cholestanone (ng/mL)	abietic acid (ng/mL)	lupeol (ng/mL)	betulin (ng/mL)	oleanolic acid (ng/mL)	betulinic acid (ng/mL)	ursolic acid (ng/mL)	azelaic acid (ng/mL)	sebacic acid (ng/mL)	thapsic acid (ng/mL)	12-hydroxydodecanoic acid (ng/mL)	16-hydroxyhexadecanoic acid (ng/mL)	myrcene (ng/mL)	limonene (ng/mL)	pinene (ng/mL)	g-terpinene (ng/mL)	squalene (ng/mL)	(-)-carvone (ng/mL)	(1S)-(-)-verbenone (ng/mL)	camphor (ng/mL)	linalool (ng/mL)
XXVI-4533A E1	detected	94.6741	detected	51.6124	11.704	1213.59	detected	603.073	detected	70.5232	0	detected	20.0208	46.8529	detected	0	0	0	0	0	0	0	detected	0	0	0	0	0	0	2.2058	0	0	0	0	detected	0	0	0	detected	0	0	452.29	0	0	0	0	0	0	0
XXVI-4533A E2	detected	14.7011	0	1.5135	2.97556	1026.65	detected	539.35	0	69.81	0	detected	20.4261	48.3833	0	0	0	0	0	0	0	0	0	0	0	0	0	0	0	0	0	0	0	0	0	0	0	0	0	0	0	358.884	10.519	0	0	0	0	0	0
XXVI-4533B E1	detected	83.918	detected	127.932	36.4765	2414.37	detected	1267.19	0	64.0115	0	detected	0	14.64	0	0	0	detected	0	0	0	0	detected	0	0	0	0	0	0	0	0	0	0	0	0	0	0	0	0	0	0	0	1.46186	0	0	0	0	0	0
XXVI-4533B E2	detected	18.065	0	2.31628	5.20732	1224.63	0	699.203	0	65.2744	0	detected	0	0	0	0	0	0	0	0	0	0	0	0	0	0	0	0	0	0	0	0	0	0	0	0	0	0	0	0	0	768.517	11.6662	0	0	0	0	0	0
XXVI-4583 E1	58.3898	296.026	0	290.249	33.6738	2006.31	0	686.976	0	69.8135	0	0	0	0	0	0	0	0	0	0	0	0	detected	0	0	0	0	0	0	0	0	0	0	0	0	0	0	0	0	0	0	0	1.73044	0	0	0	0	0	0
XXVI-4583 E2	detected	46.1331	0	detected	4.4812	723.561	0	394.102	0	66.6056	0	0	0	0	0	0	0	0	0	0	0	0	0	0	0	0	0	0	0	0	0	0	0	0	0	0	0	0	0	0	0	36.4933	2.7827	0	0	0	0	0	0
XXV-3932 E1	497.386	554.943	0	879.52	67.2445	908.266	0	1159.5	0	86.659	0	detected	0	0	0	0	0	0	0	0	0	0	detected	0	14.8683	0	0	0	0	0	0	0	0	0	0	detected	0	0	0	0	0	0	0	0	0	0	0	0	0
XXV-3932 E2	detected	60.53	0	3.79446	3.14762	918.991	0	495.304	0	66.6011	0	detected	0	31.3033	0	0	0	0	0	0	0	0	detected	0	0	0	0	0	0	0	0	0	0	0	0	0	0	0	0	0	0	271.728	8.02623	0	0	0	0	0	0
XXIV-68 E1	122.328	51.0969	detected	84.8394	15.4584	1296.7	detected	493.517	detected	77.1618	0	detected	28.7876	164.63	detected	0	0	0	0	0	0	0	detected	0	15.1097	0	0	0	0	2.78786	0	0	0	0	detected	0	0	0	0	0	0	0	1.46464	0	0	0	0	0	0
XXIV-68 E2	detected	56.4395	0	10.6448	6.56336	631.792	detected	425.44	0	72.3991	0	0	0	0	0	0	0	0	0	0	0	0	0	0	0	0	0	0	0	0	0	0	0		0	0	0	0	0	0	0	0	15.5944	0	0	0	0	0	0
XXIV-67 E1	detected	9.53096	detected	4.13925	7.55632	209.935	detected	detected	detected	74.0598	7.12381	detected	35.0175	33.8267	detected	0	0	0	0	0	0	0	detected	0	17.1975	0	0	0	0	10.9135	0	0	349.978	detected	28.0245	detected	133.722	137.672	detected	detected	0	0	0	0	0	0	0	0	0
XXIV-67 E2	detected	55.8363	0	21.9363	6.85049	1093.91	detected	462.381	detected	68.2371	0	detected	0	0	0	0	0	0	0	0	0	0	0	0	0	0	0	0	0	12.6381	0	0	0	0	0	0	0	0	0	0	0	0	11.4328	0	0	0	0	0	0
XXV-4619 E1	detected	29.8397	detected	75.4704	16.4932	2681.5	detected	1818.28	0	71.0063	0	detected	0	23.3907	0	0	0	0	0	0	0	0	detected	0	73.0214	0	0	0	0	0	0	0	0	0	0	0	0	0	0	0	0	0	11.6599	0	0	0	0	0	0
XXV-4619 E2	detected	19.0711	0	detected	2.74454	1156.7	0	595.745	0	67.0817	0	0	0	24.4235	0	0	0	0	0	0	0	0	0	0	0	0	0	0	0	0	0	0	0	0	0	0	0	0	0	0	0	340.663	14.4714	0	0	0	0	0	0
XXVI-4412 E1	97.4834	100.812	0	71.6148	10.3172	1186.59	detected	581.615	0	68.2491	0	0	0	0	0	0	0	0	0	0	0	0	detected	0	0	0	0	0	0	0	0	0	0	0	0	0	0	0	0	0	0	0	4.07829	0	0	0	0	0	0
XXVI-4412 E2	detected	44.7366	0	6.72667	5.71117	1080.32	0	583.158	0	63.0248	0	0	0	0	0	0	0	0	0	0	0	0	0	0	0	0	0	0	0	0	0	0	0	0	0	0	0	0	0	0	0	773.866	4.70088	0	0	0	0	0	0
XXVI-4579 E1	detected	90.7163	detected	48.8829	8.67238	1882.83	detected	897.992	0	69.6489	0	detected	0	13.1797	0	0	0	0	0	0	0	0	detected	0	0	0	0	0	0	0	0	0	0	0	0	0	0	0	0	0	0	0	1.25859	0	0	0	0	0	0
XXVI-4579 E2	detected	41.6126	0	detected	4.50215	927.65	0	detected	0	65.0626	0	detected	0	0	0	0	0	0	0	0	0	0	0	0	0	0	0	0	0	0	0	0	0	0	0	0	0	0	0	0	0	0	6.64689	0	0	0	0	0	0
XXVI-4257 E1	437.786	1210	33.0442	1439.44	157.066	1436.39	0	832.522	0	85.4093	0	detected	0	0	0	0	0	0	0	0	0	0	detected	0	0	0	0	0	0	0	0	0	0	0	0	0	0	0	detected	0	0	147.554	3.24864	0	0	0	0	0	0
XXVI-4257 E2	detected	153.719	detected	53.18	14.0233	1240.05	0	detected	0	65.4705	0	0	0	0	0	0	0	0	0	0	0	0	0	0	0	0	0	0	0	0	0	0	0	0	0	0	0	0	0	0	0	0	6.37414	0	0	0	0	0	0
XXV-3956 E1	44.4934	370.962	0	261.459	34.0879	3414.7	detected	831.217	0	70.7971	0	detected	0	0	0	0	0	0	0	0	0	0	detected	0	0	0	0	0	0	0	0	0	0	0	0	0	0	0	0	0	0	0	1.48201	0	0	0	0	0	0
XXV-3956 E2	detected	64.5647	0	14.1865	5.72248	1172.86	0	detected	0	0	0	0	0	0	0	0	0	0	0	0	0	0	0	0	0	0	0	0	0	0	0	0	0	0	0	0	0	0	0	0	0	0	2.88567	0	0	0	0	0	0
XXV-3955 E1	detected	81.0946	0	61.3433	8.68393	632.877	detected	332.621	detected	71.4745	0	detected	0	12.3408	0	0	0	0	0	0	0	0	detected	0	25.9331	0	0	0	0	0	0	0	0	0	0	0	0	0	0	0	0	0	1.64219	0	0	0	0	0	0
XXV-3955 E2	detected	184.851	0	39.1592	0	1347.88	0	detected	0	0	0	0	0	0	0	0	0	0	0	0	0	0	0	0	0	0	0	0	0	0	0	0	0	0	0	0	0	0	0	0	0	0	1.7911	0	0	0	0	0	0
XXVI-4414 E1	detected	56.8562	0	34.8685	8.92611	1171.2	detected	706.299	detected	68.1644	0	detected	0	0	0	0	0	0	0	0	0	0	detected	0	4.05754	0	0	detected	0	0	0	0	0	0	0	0	0	0	0	0	0	0	2.59471	0	0	0	0	0	0
XXVI-4414 E2	detected	35.2031	0	5.9876	2.19735	984.932	0	detected	0	0	0	detected	0	0	0	0	0	0	0	0	0	0	detected	0	0	0	0	0	0	0	0	0	0	0	0	0	0	0	0	0	0	0	2.3863	0	0	0	0	0	0
XXV-4255 E1	detected	70.0477	0	9.11434	4.63438	415.15	0	detected	0	64.8954	0	0	0	0	0	0	0	0	0	0	0	0	0	0	0	0	0	0	0	0	0	0	0	0	0	0	0	0	0	0	0	1777.73	4.23429	0	0	0	0	0	0
XXV-4255 E2	detected	35.4924	0	1.46304	2.6427	868.699	0	620.324	0	65.9115	0	0	0	0	0	0	0	0	0	0	0	0	0	0	0	0	0	0	0	0	0	0	0	0	0	0	0	0	0	0	0	188.804	2.97134	0	0	0	0	0	0
XXVI-4256 E1	detected	128.353	0	63.9027	7.78929	1622.88	0	336.86	0	66.6163	0	detected	0	0	0	0	0	0	0	0	0	0	0	0	0	0	0	0	0	0	0	0	0	0	0	0	0	0	0	0	0	343.256	3.06464	0	0	0	0	0	0
XXVI-4256 E2	detected	33.4544	0	12.7638	2.29232	1485.69	0	detected	0	65.8882	0	0	0	0	0	0	0	0	0	0	0	0	0	0	69.5266	0	0	0	0	0	0	0	0	0	0	0	0	0	0	0	0	0	1.62773	0	0	0	0	0	0
XXV-3954 E1-1	29.308	841.616	detected	90.749	5.99478	529.988	0	346.902	detected	67.3848	0	0	0	0	0	0	0	0	0	0	0	0	detected	0	0	0	0	0	0	6.28317	0	0	0	0	0	detected	0	0	0	0	0	342.131	13.5448	0	0	0	0	10.7437	0
XXV-3954 E1-2	27.5122	500.079	detected	156.503	15.6185	843.101	0	749.058	detected	71.6688	0	detected	0	0	0	0	0	0	0	0	0	0	detected	0	24.8854	0	0	0	0	2.88332	0	0	0	0	0	0	0	0	0	0	0	582.2	21.3132	0	0	0	0	0	0
XXV-3954 E2	detected	106.485	0	detected	0	31.5169	0	detected	0	0	0	0	0	0	0	0	0	0	0	0	0	0	0	0	0	0	0	0	0	0	0	0	0	0	0	0	0	0	0	0	0	0	7.4963	0	0	0	0	0	0
XXV-4443 E1	detected	343.577	detected	108.355	24.5181	576.253	0	427.161	0	67.4119	0	detected	0	0	0	0	0	0	0	0	0	0	0	0	0	0	0	0	0	0	0	0	0	0	0	0	0	0	0	0	0	110.675	4.61023	0	0	0	0	0	0
XXV-4443 E2	detected	89.3401	0	detected	0	460.862	0	detected	0	0	0	0	0	0	0	0	0	0	0	0	0	0	0	0	0	0	0	0	0	0	0	0	0	0	0	0	0	0	0	0	0	0	2.54488	0	0	0	0	0	0
XXV-4025 E1-1	detected	220.493	detected	10.2159	0	848.145	0	276.589	0	0	0	detected	0	0	0	0	0	0	0	0	0	0	detected	0	25.1915	0	0	0	0	0	0	0	0	0	0	0	0	0	0	0	0	64.4912	12.5697	0	0	0	0	0	0
XXV-4025 E1-2	detected	178.584	0	7.40875	3.72926	616.422	detected	148.66	0	0	0	0	0	0	0	0	0	0	0	0	0	0	0	0	13.49	0	0	0	0	0	0	0	0	0	0	0	0	0	0	0	0	0	3.27916	0	0	0	0	0	0
XXV-4025 E2	detected	50.5967	0	detected	0	detected	0	detected	0	0	0	0	0	0	0	0	0	0	0	0	0	0	0	0	13.0983	0	0	0	0	0	0	0	0	0	0	0	0	0	0	0	0	0	1.37168	0	0	0	0	0	0
XXVI-5002 E1-1	detected	123.478	detected	14.5888	6.38106	1460.11	0	628.508	0	0	0	0	0	0	0	0	0	0	0	0	0	0	0	0	23.8218	0	0	0	0	0	0	0	0	0	0	0	0	0	0	0	0	0	5.41278	0	0	0	0	0	0
XXVI-5002 E1-2	detected	546.767	10.5686	91.8417	30.2709	2640.43	detected	1237.07	0	0	0	0	0	0	0	0	0	0	0	0	0	0	0	0	29.8951	0	0	0	0	0	0	0	0	0	0	0	0	0	0	0	0	0	4.35777	0	0	0	0	0	0
XXVI-5002 E1-3	detected	313.254	11.8033	45.8453	9.69562	1238.42	0	620.287	0	0	0	0	0	0	0	0	0	0	0	0	0	0	0	0	0	0	0	0	0	0	0	0	0	0	0	0	0	0	0	0	0	0	2.63165	0	0	0	0	0	0
XXVI-5002 E2	detected	32.1283	0	detected	0	detected	0	detected	0	0	0	0	0	0	0	0	0	0	0	0	0	0	0	0	0	0	0	0	0	0	0	0	0	0	0	0	0	0	0	0	0	0	1.64417	0	0	0	0	0	0
XXVI-4411 E1	detected	634.635	detected	120.535	38.8662	5047.02	0	1490.34	0	111.486	0	detected	0	26.6854	0	0	0	0	0	0	0	0	0	11.7562	0	0	0	0	0	0	0	0	0	0	0	detected	0	0	0	0	0	142.202	12.7857	0	0	0	0	0	0
XXVI-4411 E2	detected	60.9455	0	detected	detected	87.2191	0	detected	0	0	0	0	0	0	0	0	0	0	0	0	0	0	0	0	0	0	0	0	0	0	0	0	0	0	0	0	0	0	0	0	0	0	2.9936	0	0	0	0	0	0
XXVI-4337 E1	detected	234.94	19.5907	145.431	19.6743	2571.55	0	1591.84	0	0	0	0	0	0	0	0	0	0	0	0	0	0	0	0	0	0	0	0	0	0	0	0	0	0	0	0	0	0	0	0	0	202.27	6.9953	0	0	0	0	0	0
XXVI-4337 E2	130.416	151.439	detected	21.5297	0	1307.04	detected	1521.47	0	0	0	0	0	0	0	0	0	0	0	0	0	0	0	0	0	0	0	0	0	0	0	0	0	0	0	0	0	0	0	0	0	0	7.32656	0	0	0	0	0	0
XXV-3953 E1	287.441	2979.68	38.5647	381.092	18.186	4109.66	8.75723	1322.62	detected	99.45	0	0	0	0	0	0	0	0	0	0	0	0	detected	detected	15.6485	0	0	0	0	0	0	0	0	0	0	detected	0	0	0	0	0	0	25.3619	0	0	0	0	11.4916	0
XXV-3953 E2	160.124	334.344	detected	15.5997	15.221	770.483	detected	1053.49	0	0	0	0	0	0	0	0	0	0	0	0	0	0	0	0	0	0	0	0	0	0	0	0	0	0	0	0	0	0	0	0	0	0	5.33316	0	0	0	0	0	0
XXVI-4534A E1-1	26.1705	918.162	16.4219	137.256	41.4021	3378.63	4.34938	1854.76	0	69.012	0	0	0	0	0	0	0	0	0	0	0	0	0	0	0	0	0	0	0	0	0	0	0	0	0	0	0	0	0	0	0	38.4403	5.07468	0	0	0	0	0	0
XXVI-4534A E1-2	detected	288.474	detected	11.1685	7.53765	1274.59	0	805.507	0	68.7367	0	0	0	0	0	0	0	0	0	0	0	0	0	0	0	0	0	0	0	0	0	0	0	0	0	0	0	0	0	0	0	21.4899	3.3493	0	0	0	0	0	0
XXVI-4534A E2	65.1418	113.792	0	detected	0	207.526	0	276.754	0	0	0	0	0	0	0	0	0	0	0	0	0	0	0	0	0	0	0	0	0	0	0	0	0	0	0	0	0	0	0	0	0	0	7.36177	0	0	0	0	0	0
XXVI-4534B E1	125.56	116.704	detected	9.4725	2.84278	1681.63	detected	828.764	0	0	0	0	0	0	0	0	0	0	0	0	0	0	0	0	0	0	0	0	0	0	0	0	0	0	0	0	0	0	0	0	0	53.3069	5.93161	0	0	0	0	0	0
XXVI-4534B E2	96.9568	98.316	detected	detected	1.56227	468.564	0	971.552	0	0	0	0	0	0	0	0	0	0	0	0	0	0	0	0	0	0	0	0	0	0	0	0	0	0	0	0	0	0	0	0	0	0	2.08289	0	0	0	0	0	0
XXV-3931 E1	15.0106	298.727	detected	19.081	6.92974	794.271	detected	194.902	0	66.9108	0	0	0	0	0	0	0	0	0	0	0	0	0	0	0	0	0	0	0	0	0	0	0	0	0	0	0	0	0	0	0	151.953	6.82325	0	0	0	0	detected	0
XXV-3931 E2	202.042	368.513	0	12.3028	0	533.538	0	427.848	0	0	0	0	0	0	0	0	0	0	0	0	0	0	0	0	0	0	0	0	0	0	0	0	0	0	0	0	0	0	0	0	0	0	9.44357	0	0	0	0	detected	0
XXVI-4532 E1	109.425	504.78	10.3618	72.2947	16.8194	3203.35	detected	2719.76	0	0	0	0	0	0	0	0	0	0	0	0	0	0	0	0	69.1144	0	0	0	0	0	0	0	111.255	0	0	0	0	0	0	0	0	189.365	2.25305	0	0	0	0	0	0
XXVI-4532 E2	22.063	76.3677	0	1.82786	0	1124.22	0	1027.62	0	0	0	0	0	0	0	0	0	0	0	0	0	0	0	0	0	0	0	0	0	0	0	0	0	0	0	0	0	0	0	0	0	0	0.979587	0	0	0	0	0	0
XXVI-5004A	325.182	468.676	detected	66.9189	0	1113.69	0	1183.35	0	0	0	0	0	0	0	0	0	0	0	0	0	0	0	0	0	0	0	0	0	0	0	0	0	0	0	0	0	0	0	0
XXVI-5004B	178.084	161.273	detected	14.7415	0	850.284	0	858.36	0	0	0	0	0	0	0	0	0	0	0	0	0	0	0	0	0	0	0	0	0	0	0	0	0	0	0	0	0	0	0	0
XXVI-4964	280.864	271.541	0	34.226	0	2464.46	0	1030.28	0	0	0	0	0	0	0	0	0	0	0	0	0	0	0	0	0	0	0	0	0	0	0	0	0	0	0	0	0	0	0	0
XXVI-5046	235.132	151.997	0	13.7048	0	1306.4	0	685.98	0	0	0	0	0	0	0	0	0	0	0	0	0	0	0	0	0	0	0	0	0	0	0	0	0	0	0	0	0	0	0	0
XXVI-5106	78.8172	89.745	0	detected	0	378.377	0	508.179	0	0	0	0	0	0	0	0	0	0	0	0	0	0	0	0	0	0	0	0	0	0	0	0	0	0	0	0	0	0	0	0
XXV-4130	336.033	389.924	detected	65.2801	0	2756.06	0	674.762	0	0	0	0	0	0	0	0	0	0	0	0	0	0	0	0	0	0	0	0	0	0	0	0	0	0	0	0	0	0	0	0
XXV-4128	490.411	291.768	0	152.598	59.036	1957.8	0	606.097	0	0	0	0	0	0	0	0	0	0	0	0	0	0	0	0	0	0	0	0	0	0	0	0	0	0	0	0	0	0	0	0
XXVI-5107	387.577	68.9348	0	13.4773	0	2792.98	detected	617.571	0	0	0	0	0	0	0	0	0	0	0	0	0	0	0	0	0	0	0	0	0	0	0	0	0	0	0	0	0	0	0	0
XXV-4253	118.305	125.468	0	3.97563	0	898.623	0	1152.2	0	0	0	0	0	0	0	0	0	0	0	0	0	0	0	0	0	0	0	0	0	0	0	0	0	0	0	0	0	0	0	0
XXV-4254	359.858	165.854	0	58.4811	0	1297.38	0	1456.88	0	0	0	0	0	0	0	0	0	0	0	0	0	0	0	0	0	0	0	0	0	0	0	0	0	0	0	0	0	0	0	0
XXVI-5047	102.764	37.3016	0	5.48921	0	891.621	0	913.86	0	0	0	0	0	0	0	0	0	0	0	0	0	0	0	0	0	0	0	0	0	0	0	0	0	0	0	0	0	0	0	0
XXV-4283	221.061	69.8673	0	3.39475	0	1660.03	0	894.423	0	0	0	0	0	0	0	0	0	0	0	0	0	0	0	0	0	0	0	0	0	0	0	0	0	0	0	0	0	0	0	0
XXV-4286	116.663	101.365	detected	44.2523	0	2121.33	0	1009.28	0	69.9689	0	0	0	0	0	0	0	0	0	0	0	0	0	0	0	0	0	0	0	0	0	0	0	0	0	0	0	0	0	0
XXV-4203	45.2904	73.3609	detected	detected	0	597.55	detected	1461.88	detected	0	0	0	0	0	0	0	0	0	0	0	0	0	0	0	41.9201	0	0	0	0	0	0	0	0	0	0	0	0	0	0	0
XXVI-4966A	69.6402	57.7512	0	detected	0	769.815	0	1543.26	0	0	0	0	0	0	0	0	0	0	0	0	0	0	0	0	21.6459	0	0	0	0	0	0	0	0	0	0	0	0	0	0	0
XXVI-4966B	110.802	90.9684	0	32.2349	0	1922.14	0	864.197	0	0	0	0	0	0	0	0	0	0	0	0	0	0	0	0	0	0	0	0	0	0	0	0	0	0	0	0	0	0	0	0
XXIV-56	99.2798	73.331	0	detected	7.32227	1600.51	0	929.459	0	0	0	0	0	0	0	0	0	0	0	0	0	0	0	0	0	0	0	0	0	0	0	0	0	0	0	0	0	0	0	0
XXIV-79	105.815	39.2783	detected	20.3344	0	1158.34	0	683.028	0	0	0	0	0	0	0	0	0	0	0	0	0	0	0	0	33.772	0	0	0	0	0	0	0	0	0	0	0	0	0	0	0
XXVI-4828	100.222	71.2248	detected	48.0727	0	1199.81	0	1290.96	0	0	0	0	0	0	0	0	0	0	0	0	0	0	0	0	0	0	0	0	0	0	0	0	0	0	0	0	0	0	0	0
XXIV-43	206.437	87.9799	0	62.622	23.5797	3291.3	0	794.097	0	0	0	0	0	0	0	0	0	0	0	0	0	0	0	0	0	0	0	0	0	0	0	0	0	0	0	0	0	0	0	0
XXVI-4338	236.718	285.47	detected	85.2681	18.7774	3118.93	0	1316.32	0	0	0	0	0	0	0	0	0	0	0	0	0	0	0	0	0	0	0	0	0	0	0	0	0	0	0	0	0	0	0	0
XXVI-4581A	69.3423	44.1604	detected	75.2711	10.5956	2992.97	0	1781.98	0	0	0	0	0	0	0	0	0	0	0	0	0	0	0	0	0	0	0	0	0	0	0	0	0	0	0	0	0	0	0	0
XXVI-4581B	detected	15.334	detected	detected	5.02157	726.976	detected	1634.88	0	0	0	0	0	0	0	0	0	0	0	0	0	0	0	0	0	0	0	0	0	0	0	0	0	0	0	0	0	0	0	0
XXV-3957	149.429	72.4038	0	41.8492	0	2696.72	detected	1159.3	0	0	0	0	0	0	0	0	0	0	0	0	0	0	0	0	0	0	0	0	0	0	0	0	0	0	0	0	0	0	0	0
XXVI-4413	194.172	90.3481	0	71.0775	11.3831	5703.56	detected	1717.74	0	0	0	0	0	0	0	0	0	0	0	0	0	0	0	0	0	0	0	0	0	0	0	0	0	0	0	0	0	0	0	0
XXVI-5048	detected	23.7891	0	12.6126	0	2276.82	0	2145.87	0	63.9743	0	0	0	0	0	0	0	0	0	0	0	0	398.243	0	0	0	0	0	0	0	0	0	0	0	0	0	0	0	0	0
XXIV-42	421.94	65.0319	0	33.2013	0	3117.69	detected	857.53	0	59.7254	0	0	0	0	0	0	0	0	0	0	0	0	0	0	0	0	0	0	0	0	0	0	0	0	0	0	0	0	0	0
XXIV-69	detected	12.2076	detected	detected	4.83349	1145.23	detected	2101.39	0	67.7891	0	detected	0	0	0	0	0	0	0	0	0	0	0	0	0	0	0	0	0	0	0	0	0	0	0	0	0	0	0	0
XXV-3923	257.541	116.147	detected	72.6001	0	3921.36	0	1113.92	0	0	0	0	0	0	0	0	0	0	0	0	0	0	0	0	0	0	0	0	0	0	0	0	0	0	0	0	0	0	0	0
XXVI-5135	174.261	37.9304	detected	28.5368	0	3287.03	0	797.91	0	0	0	0	0	0	0	0	0	0	0	0	0	0	0	0	0	0	0	0	0	0	0	0	0	0	0	0	0	0	0	0
XXVI-5108	208.992	25.9041	0	49.4914	0	2018.23	0	491.053	0	0	0	0	0	0	0	0	0	0	0	0	0	0	0	0	0	0	0	0	0	0	0	0	0	0	0	0	0	0	0	0
XXVI-5151	221.598	78.847	0	48.4604	10.6323	2491.7	0	748.801	0	0	0	0	0	0	0	0	0	0	0	0	0	0	0	0	0	0	0	0	0	0	0	0	0	0	0	0	0	0	0	0
XXVI-5045	110.377	44.6337	detected	31.6713	8.90768	2157.68	detected	1620.72	0	0	0	0	0	0	0	0	0	0	0	0	0	0	0	0	0	0	0	0	0	0	0	0	0	0	0	0	0	0	0	0
XXV-3951	130.897	74.9985	0	85.8126	17.1573	3203.47	0	1026.37	0	0	0	0	0	0	0	0	0	0	0	0	0	0	0	0	0	0	0	0	0	0	0	0	0	0	0	0	0	0	0	0
XXV-3950	353.615	127.049	detected	106.667	13.3678	4833.94	0	1371.41	0	0	0	0	0	0	0	0	0	0	0	0	0	0	0	0	0	0	0	0	0	0	0	0	0	0	0	0	0	0	0	0
XXV-3959	108.552	77.9752	0	68.1865	0	3017.8	0	1483.8	0	0	0	0	0	0	0	0	0	0	0	0	0	0	0	0	0	0	0	0	0	0	0	0	0	0	0	0	0	0	0	0
XXV-4022	106.842	62.9324	0	62.013	4.93918	3291.26	0	1479.36	0	0	0	0	0	0	0	0	0	0	0	0	0	0	0	0	0	0	0	0	0	0	0	0	0	0	0	0	0	0	0	0
XXVI-4963	70.4647	71.8493	0	61.2755	12.7358	2827.69	0	1290.1	0	0	0	0	0	0	0	0	0	0	0	0	0	0	0	0	0	0	0	0	0	0	0	0	0	0	0	0	0	0	0	0
XXVI-4655	46.5676	55.1036	0	48.9937	0	2679.92	0	1137.58	0	0	0	detected	0	0	0	0	0	0	0	0	0	0	0	0	0	0	0	0	0	0	0	0	0	0	0	0	0	0	0	0
XXVI-4965	detected	46.3031	0	10.4317	8.52903	1629.22	0	1533.48	0	0	0	0	0	0	0	0	0	0	0	0	0	0	0	0	0	0	0	0	0	7.81891	0	0	0	0	0	0	0	0	0	0
XXVI-4410	127.761	77.79	0	57.1697	0	2669.15	0	1004.49	0	0	0	0	0	0	0	0	0	0	0	0	0	0	0	0	0	0	0	0	0	0	0	0	0	0	0	0	0	0	0	0
XXV-4132	111.259	61.8203	0	56.2009	5.65187	2733.23	0	895.548	0	0	0	0	0	0	0	0	0	0	0	0	0	0	0	0	0	0	0	0	0	0	0	0	0	0	0	0	0	0	0	0
XXVI-4531	57.0061	37.4712	0	38.0982	8.10586	2518.58	0	1369.35	0	0	0	detected	0	0	0	0	0	0	0	0	0	0	0	0	0	0	0	0	0	2.38007	0	0	0	0	0	0	0	0	0	0
[truncated: 20 more columns]

## Sheet: analyte masses on artefacts
notes
For each artefact, (1) the concentrations of the analytes (expressed as ng/mL) in the solvent extract were calculated, and if the values fell within the linear range for the given analytes (obtained from the validation data from previous studies*), then (2) the quantities (masses) of the analytes on the sampled area of the artefact were determined by multiplying its concentration by the extractio…
*Luong, S., Hayes, E., Flannery, E., Sutikna, T., Tocheri, M.W., Saptomo, E.W., Jatmiko, Roberts, R.G., 2017. Development and application of a comprehensive analytical workflow for the quantification of non-volatile low molecular weight lipids on archaeological stone tools. Analytical Methods 9, 4349–4362.
*Luong, S., Tocheri, M.W., Sutikna, T., Saptomo, E.W., Jatmiko, Roberts, R.G., 2018. Incorporating terpenes, monoterpenoids and alkanes into multiresidue organic biomarker analysis of archaeological stone artefacts from Liang Bua (Flores, Indonesia). Journal of Archaeological Science: Reports 19, 189–199.
	decanoic acid C10:0 (ng/mL)	lauric acid (C12:0) (ng/mL)	tridecanoic acid (C13:0) (ng/mL)	myristic acid (C14:0) (ng/mL)	pentadecanoic acid (C15:0) (ng/mL)	palmitic acid (C16:0) (ng/mL)	heptadecanoic acid (C17:0) (ng/mL)	stearic acid (C18:0) (ng/mL)	nonadecanoic acid (C19:0) (ng/mL)	eicosanoic acid (C20:0) (ng/mL)	heneicosanoic acid (C21:0) (ng/mL)	docosanoic acid (C22:0) (ng/mL)	tricosanoic acid (C23:0) (ng/mL)	tetracosanoic acid (C24:0) (ng/mL)	hexacosanoic acid (C26:0) (ng/mL)	octacosanoic acid (C28:0) (ng/mL)	hentriacontanoic acid (C31:0) (ng/mL)	5α-cholestanol (ng/mL)	5-cholesten-3-one (ng/mL)	7-ketocholesterol (ng/mL)	7-dehydrocholesterol (ng/mL)	25-hydroxycholesterol (ng/mL)	β-sitosterol (ng/mL)	campesterol (ng/mL)	cholesterol (ng/mL)	coprostanol (ng/mL)	ergosterol (ng/mL)	stigmasterol (ng/mL)	α-cholestanone (ng/mL)	abietic acid (ng/mL)	lupeol (ng/mL)	betulin (ng/mL)	oleanolic acid (ng/mL)	betulinic acid (ng/mL)	ursolic acid (ng/mL)	azelaic acid (ng/mL)	sebacic acid (ng/mL)	thapsic acid (ng/mL)	12-hydroxydodecanoic acid (ng/mL)	16-hydroxyhexadecanoic acid (ng/mL)	myrcene (ng/mL)	limonene (ng/mL)	pinene (ng/mL)	g-terpinene (ng/mL)	squalene (ng/mL)	(-)-carvone (ng/mL)	(1S)-(-)-verbenone (ng/mL)	camphor (ng/mL)	linalool (ng/mL)
XXVI-4533A E1	detected	94.6741	detected	51.6124	11.704	1213.59	detected	603.073	detected	70.5232	0	detected	20.0208	46.8529	detected	0	0	0	0	0	0	0	detected	0	0	0	0	0	0	2.2058	0	0	0	0	detected	0	0	0	detected	0	0	452.29	0	0	0	0	0	0	0
XXVI-4533A E2	detected	14.7011	0	1.5135	2.97556	1026.65	detected	539.35	0	69.81	0	detected	20.4261	48.3833	0	0	0	0	0	0	0	0	0	0	0	0	0	0	0	0	0	0	0	0	0	0	0	0	0	0	0	358.884	10.519	0	0	0	0	0	0
XXVI-4533A E1 mass	detected	189.348	detected	103.225	23.408	2427.17	detected	1206.15	detected	141.046	0	detected	40.0417	93.7058	detected	0	0	0	0	0	0	0	detected	0	0	0	0	0	0	4.4116	0	0	0	0	detected	0	0	0	detected	0	0	904.581	0	0	0	0	0	0	0
XXVI-4533A E2 mass	detected	205.816	0	21.189	41.6579	14373.1	detected	7550.9	0	977.34	0	detected	285.966	677.366	0	0	0	0	0	0	0	0	0	0	0	0	0	0	0	0	0	0	0	0	0	0	0	0	0	0	0	5024.38	147.266	0	0	0	0	0	0
XXVI-4533A total mass (ng)	detected	395.164	detected	124.414	65.0659	16800.3	detected	8757.05	detected	1118.39	0	detected	326.007	771.072	detected	0	0	0	0	0	0	0	detected	0	0	0	0	0	0	4.4116	0	0	0	0	detected	0	0	0	detected	0	0	5928.96	147.266	0	0	0	0	0	0
XXVI-4533B E1	detected	83.918	detected	127.932	36.4765	2414.37	detected	1267.19	0	64.0115	0	detected	0	14.64	0	0	0	detected	0	0	0	0	detected	0	0	0	0	0	0	0	0	0	0	0	0	0	0	0	0	0	0	0	1.46186	0	0	0	0	0	0
XXVI-4533B E2	detected	18.065	0	2.31628	5.20732	1224.63	0	699.203	0	65.2744	0	detected	0	0	0	0	0	0	0	0	0	0	0	0	0	0	0	0	0	0	0	0	0	0	0	0	0	0	0	0	0	768.517	11.6662	0	0	0	0	0	0
XXVI-4533B E1 mass	detected	335.672	detected	511.727	145.906	9657.48	detected	5068.75	0	256.046	0	detected	0	58.5599	0	0	0	detected	0	0	0	0	detected	0	0	0	0	0	0	0	0	0	0	0	0	0	0	0	0	0	0	0	5.84745	0	0	0	0	0	0
XXVI-4533B E2 mass	detected	541.951	0	69.4885	156.22	36738.8	0	20976.1	0	1958.23	0	detected	0	0	0	0	0	0	0	0	0	0	0	0	0	0	0	0	0	0	0	0	0	0	0	0	0	0	0	0	0	23055.5	349.985	0	0	0	0	0	0
XXVI-4533B total mass (ng)	detected	877.623	detected	581.215	302.126	46396.3	detected	26044.8	0	2214.28	0	detected	0	58.5599	0	0	0	detected	0	0	0	0	detected	0	0	0	0	0	0	0	0	0	0	0	0	0	0	0	0	0	0	23055.5	355.832	0	0	0	0	0	0
XXVI-4583 E1	58.3898	296.026	0	290.249	33.6738	2006.31	0	686.976	0	69.8135	0	0	0	0	0	0	0	0	0	0	0	0	detected	0	0	0	0	0	0	0	0	0	0	0	0	0	0	0	0	0	0	0	1.73044	0	0	0	0	0	0
XXVI-4583 E2	detected	46.1331	0	detected	4.4812	723.561	0	394.102	0	66.6056	0	0	0	0	0	0	0	0	0	0	0	0	0	0	0	0	0	0	0	0	0	0	0	0	0	0	0	0	0	0	0	36.4933	2.7827	0	0	0	0	0	0
XXVI-4583 E1 mass	233.559	1184.1	0	1161	134.695	8025.24	0	2747.9	0	279.254	0	0	0	0	0	0	0	0	0	0	0	0	detected	0	0	0	0	0	0	0	0	0	0	0	0	0	0	0	0	0	0	0	6.92176	0	0	0	0	0	0
XXVI-4583 E2 mass	detected	599.731	0	detected	58.2556	9406.3	0	5123.33	0	865.873	0	0	0	0	0	0	0	0	0	0	0	0	0	0	0	0	0	0	0	0	0	0	0	0	0	0	0	0	0	0	0	474.413	36.1751	0	0	0	0	0	0
XXVI-4583 total mass (ng)	>233.559201385187	1783.84	0	>1160.99602093629	192.951	17431.5	0	7871.23	0	1145.13	0	0	0	0	0	0	0	0	0	0	0	0	detected	0	0	0	0	0	0	0	0	0	0	0	0	0	0	0	0	0	0	474.413	43.0969	0	0	0	0	0	0
XXV-3932 E1	497.386	554.943	0	879.52	67.2445	908.266	0	1159.5	0	86.659	0	detected	0	0	0	0	0	0	0	0	0	0	detected	0	14.8683	0	0	0	0	0	0	0	0	0	0	detected	0	0	0	0	0	0	0	0	0	0	0	0	0
XXV-3932 E2	detected	60.53	0	3.79446	3.14762	918.991	0	495.304	0	66.6011	0	detected	0	31.3033	0	0	0	0	0	0	0	0	detected	0	0	0	0	0	0	0	0	0	0	0	0	0	0	0	0	0	0	271.728	8.02623	0	0	0	0	0	0
XXV-3932 E1 mass	1492.16	1664.83	0	2638.56	201.734	2724.8	0	3478.51	0	259.977	0	detected	0	0	0	0	0	0	0	0	0	0	detected	0	44.6048	0	0	0	0	0	0	0	0	0	0	detected	0	0	0	0	0	0	0	0	0	0	0	0	0
XXV-3932 E2 mass	detected	1210.6	0	75.8891	62.9524	18379.8	0	9906.08	0	1332.02	0	detected	0	626.067	0	0	0	0	0	0	0	0	detected	0	0	0	0	0	0	0	0	0	0	0	0	0	0	0	0	0	0	5434.55	160.525	0	0	0	0	0	0
XXV-3932 total mass (ng)	>1492.15789689983	2875.43	0	2714.45	264.686	21104.6	0	13384.6	0	1592	0	detected	0	626.067	0	0	0	0	d	0	0	0	detected	0	44.6048	0	0	0	0	0	0	0	0	0	0	detected	0	0	0	0	0	5434.55	160.525	0	0	0	0	0	0
XXIV-68 E1	122.328	51.0969	detected	84.8394	15.4584	1296.7	detected	493.517	detected	77.1618	0	detected	28.7876	164.63	detected	0	0	0	0	0	0	0	detected	0	15.1097	0	0	0	0	2.78786	0	0	0	0	detected	0	0	0	0	0	0	0	1.46464	0	0	0	0	0	0
XXIV-68 E2	detected	56.4395	0	10.6448	6.56336	631.792	detected	425.44	0	72.3991	0	0	0	0	0	0	0	0	0	0	0	0	0	0	0	0	0	0	0	0	0	0	0		0	0	0	0	0	0	0	0	15.5944	0	0	0	0	0	0
XXIV-68 E1 mass	122.328	51.0969	detected	84.8394	15.4584	1296.7	detected	493.517	detected	77.1618	0	detected	28.7876	164.63	detected	0	0	0	0	0	0	0	detected	0	15.1097	0	0	0	0	2.78786	0	0	0	0	detected	0	0	0	0	0	0	0	1.46464	0	0	0	0	0	0
XXIV-68 E2 mass	detected	507.955	0	95.8034	59.0703	5686.13	detected	3828.96	0	651.592	0	0	0	0	0	0	0	0	0	0	0	0	0	0	0	0	0	0	0	0	0	0	0	0	0	0	0	0	0	0	0	0	140.35	0	0	0	0	0	0
XXIV-68 total mass (ng)	>122.328229033367	559.052	detected	180.643	74.5286	6982.82	detected	4322.48	detected	728.753	0	detected	28.7876	164.63	detected	0	0	0	0	0	0	0	detected	0	15.1097	0	0	0	0	2.78786	0	0	0	0	detected	0	0	0	0	0	0	0	141.814	0	0	0	0	0	0
XXIV-67 E1	detected	9.53096	detected	4.13925	7.55632	209.935	detected	detected	detected	74.0598	7.12381	detected	35.0175	33.8267	detected	0	0	0	0	0	0	0	detected	0	17.1975	0	0	0	0	10.9135	0	0	349.978	detected	28.0245	detected	133.722	137.672	detected	detected	0	0	0	0	0	0	0	0	0
XXIV-67 E2	detected	55.8363	0	21.9363	6.85049	1093.91	detected	462.381	detected	68.2371	0	detected	0	0	0	0	0	0	0	0	0	0	0	0	0	0	0	0	0	12.6381	0	0	0	0	0	0	0	0	0	0	0	0	11.4328	0	0	0	0	0	0
XXIV-67 E1 mass	detected	9.53096	detected	4.13925	7.55632	209.935	detected	detected	detected	74.0598	7.12381	detected	35.0175	33.8267	detected	0	0	0	0	0	0	0	detected	0	17.1975	0	0	0	0	10.9135	0	0	349.978	detected	28.0245	detected	133.722	137.672	detected	detected	0	0	0	0	0	0	0	0	0
XXIV-67 E2 mass	detected	390.854	0	153.554	47.9534	7657.34	detected	3236.67	detected	477.66	0	detected	0	0	0	0	0	0	0	0	0	0	0	0	0	0	0	0	0	88.4667	0	0	0	0	0	0	0	0	0	0	0	0	80.0293	0	0	0	0	0	0
XXIV-67 total mass (ng)	detected	400.385	detected	157.693	55.5097	7867.28	detected	>3236.66986804401	detected	551.719	7.12381	detected	35.0175	33.8267	detected	0	0	0	0	0	0	0	detected	0	17.1975	0	0	0	0	99.3802	0	0	349.978	detected	28.0245	detected	133.722	137.672	detected	detected	0	0	80.0293	0	0	0	0	0	0
XXV-4619 E1	detected	29.8397	detected	75.4704	16.4932	2681.5	detected	1818.28	0	71.0063	0	detected	0	23.3907	0	0	0	0	0	0	0	0	detected	0	73.0214	0	0	0	0	0	0	0	0	0	0	0	0	0	0	0	0	0	11.6599	0	0	0	0	0	0
XXV-4619 E2	detected	19.0711	0	detected	2.74454	1156.7	0	595.745	0	67.0817	0	0	0	24.4235	0	0	0	0	0	0	0	0	0	0	0	0	0	0	0	0	0	0	0	0	0	0	0	0	0	0	0	340.663	14.4714	0	0	0	0	0	0
XXV-4619 E1 mass	detected	89.5192	detected	226.411	49.4795	8044.49	detected	5454.84	0	213.019	0	detected	0	70.1722	0	0	0	0	0	0	0	0	detected	0	219.064	0	0	0	0	0	0	0	0	0	0	0	0	0	0	0	0	0	34.9797	0	0	0	0	0	0
XXV-4619 E2 mass	detected	762.843	0	detected	109.782	46268.1	0	23829.8	0	2683.27	0	0	0	976.939	0	0	0	0	0	0	0	0	0	0	0	0	0	0	0	0	0	0	0	0	0	0	0	0	0	0	0	13626.5	578.857	0	0	0	0	0	0
XXV-4619 total mass (ng)	detected	852.362	detected	>226.411135705971	159.261	54312.6	detected	29284.6	0	2896.29	0	detected	0	1047.11	0	0	0	0	0	0	0	0	detected	0	219.064	0	0	0	0	0	0	0	0	0	0	0	0	0	0	0	0	13626.5	613.837	0	0	0	0	0	0
XXVI-4412 E1	97.4834	100.812	0	71.6148	10.3172	1186.59	detected	581.615	0	68.2491	0	0	0	0	0	0	0	0	0	0	0	0	detected	0	0	0	0	0	0	0	0	0	0	0	0	0	0	0	0	0	0	0	4.07829	0	0	0	0	0	0
XXVI-4412 E2	detected	44.7366	0	6.72667	5.71117	1080.32	0	583.158	0	63.0248	0	0	0	0	0	0	0	0	0	0	0	0	0	0	0	0	0	0	0	0	0	0	0	0	0	0	0	0	0	0	0	773.866	4.70088	0	0	0	0	0	0
XXVI-4412 E1 mass	292.45	302.435	0	214.844	30.9517	3559.78	detected	1744.84	0	204.747	0	0	0	0	0	0	0	0	0	0	0	0	detected	0	0	0	0	0	0	0	0	0	0	0	0	0	0	0	0	0	0	0	12.2349	0	0	0	0	0	0
XXVI-4412 E2 mass	detected	1789.46	0	269.067	228.447	43212.8	0	23326.3	0	2520.99	0	0	0	0	0	0	0	0	0	0	0	0	0	0	0	0	0	0	0	0	0	0	0	0	0	0	0	0	0	0	0	30954.7	188.035	0	0	0	0	0	0
XXVI-4412 total mass (ng)	>292.45008390269	2091.9	0	483.911	259.398	46772.6	detected	25071.2	0	2725.74	0	0	0	0	0	0	0	0	0	0	0	0	detected	0	0	0	0	0	0	0	0	0	0	0	0	0	0	0	0	0	0	30954.7	200.27	0	0	0	0	0	0
XXVI-4579 E1	detected	90.7163	detected	48.8829	8.67238	1882.83	detected	897.992	0	69.6489	0	detected	0	13.1797	0	0	0	0	0	0	0	0	detected	0	0	0	0	0	0	0	0	0	0	0	0	0	0	0	0	0	0	0	1.25859	0	0	0	0	0	0
XXVI-4579 E2	detected	41.6126	0	detected	4.50215	927.65	0	detected	0	65.0626	0	detected	0	0	0	0	0	0	0	0	0	0	0	0	0	0	0	0	0	0	0	0	0	0	0	0	0	0	0	0	0	0	6.64689	0	0	0	0	0	0
XXVI-4579 E1 mass	detected	362.865	detected	195.532	34.6895	7531.3	detected	3591.97	0	278.595	0	detected	0	52.7189	0	0	0	0	0	0	0	0	detected	0	0	0	0	0	0	0	0	0	0	0	0	0	0	0	0	0	0	0	5.03436	0	0	0	0	0	0
XXVI-4579 E2 mass	detected	1456.44	0	detected	157.575	32467.8	0	detected	0	2277.19	0	detected	0	0	0	0	0	0	0	0	0	0	0	0	0	0	0	0	0	0	0	0	0	0	0	0	0	0	0	0	0	0	232.641	0	0	0	0	0	0
XXVI-4579 total mass (ng)	detected	1819.31	detected	>195.531566271141	192.265	39999.1	detected	>3591.96617306094	0	2555.79	0	detected	0	52.7189	0	0	0	0	0	0	0	0	detected	0	0	0	0	0	0	0	0	0	0	0	0	0	0	0	0	0	0	0	237.676	0	0	0	0	0	0
XXVI-4257 E1	437.786	1210	33.0442	1439.44	157.066	1436.39	0	832.522	0	85.4093	0	detected	0	0	0	0	0	0	0	0	0	0	detected	0	0	0	0	0	0	0	0	0	0	0	0	0	0	0	detected	0	0	147.554	3.24864	0	0	0	0	0	0
XXVI-4257 E2	detected	153.719	detected	53.18	14.0233	1240.05	0	detected	0	65.4705	0	0	0	0	0	0	0	0	0	0	0	0	0	0	0	0	0	0	0	0	0	0	0	0	0	0	0	0	0	0	0	0	6.37414	0	0	0	0	0	0
XXVI-4257 E1 mass	1751.15	4840.02	132.177	5757.74	628.263	5745.55	0	3330.09	0	341.637	0	detected	0	0	0	0	0	0	0	0	0	0	detected	0	0	0	0	0	0	0	0	0	0	0	0	0	0	0	detected	0	0	590.215	12.9946	0	0	0	0	0	0
XXVI-4257 E2 mass	detected	6148.76	detected	2127.2	560.931	49602.1	0	detected	0	2618.82	0	0	0	0	0	0	0	0	0	0	0	0	0	0	0	0	0	0	0	0	0	0	0	0	0	0	0	0	0	0	0	0	254.966	0	0	0	0	0	0
XXVI-4257 total mass (ng)	>1751.14597786999	10988.8	>132.176770136423	7884.94	1189.19	55347.7	0	>3330.08667985897	0	2960.46	0	detected	0	0	0	0	0	0	0	0	0	0	detected	0	0	0	0	0	0	0	0	0	0	0	0	0	0	0	detected	0	0	590.215	267.96	0	0	0	0	0	0
XXV-3956 E1	44.4934	370.962	0	261.459	34.0879	3414.7	detected	831.217	0	70.7971	0	detected	0	0	0	0	0	0	0	0	0	0	detected	0	0	0	0	0	0	0	0	0	0	0	0	0	0	0	0	0	0	0	1.48201	0	0	0	0	0	0
XXV-3956 E2	detected	64.5647	0	14.1865	5.72248	1172.86	0	detected	0	0	0	0	0	0	0	0	0	0	0	0	0	0	0	0	0	0	0	0	0	0	0	0	0	0	0	0	0	0	0	0	0	0	2.88567	0	0	0	0	0	0
XXV-3956 E1 mass	355.947	2967.7	0	2091.67	272.703	27317.6	detected	6649.74	0	566.377	0	detected	0	0	0	0	0	0	0	0	0	0	detected	0	0	0	0	0	0	0	0	0	0	0	0	0	0	0	0	0	0	0	11.856	0	0	0	0	0	0
XXV-3956 E2 mass	detected	2582.59	0	567.458	228.899	46914.4	0	detected	0	0	0	0	0	0	0	0	0	0	0	0	0	0	0	0	0	0	0	0	0	0	0	0	0	0	0	0	0	0	0	0	0	0	115.427	0	0	0	0	0	0
XXV-3956 total mass (ng)	>355.946912735102	5550.29	0	2659.13	501.603	74232	detected	>6649.73894993432	0	566.377	0	detected	0	0	0	0	0	0	0	0	0	0	detected	0	0	0	0	0	0	0	0	0	0	0	0	0	0	0	0	0	0	0	127.283	0	0	0	0	0	0
XXV-3955 E1	detected	81.0946	0	61.3433	8.68393	632.877	detected	332.621	detected	71.4745	0	detected	0	12.3408	0	0	0	0	0	0	0	0	detected	0	25.9331	0	0	0	0	0	0	0	0	0	0	0	0	0	0	0	0	0	1.64219	0	0	0	0	0	0
XXV-3955 E2	detected	184.851	0	39.1592	0	1347.88	0	detected	0	0	0	0	0	0	0	0	0	0	0	0	0	0	0	0	0	0	0	0	0	0	0	0	0	0	0	0	0	0	0	0	0	0	1.7911	0	0	0	0	0	0
XXV-3955 E1 mass	detected	648.757	0	490.746	69.4714	5063.02	detected	2660.97	detected	571.796	0	detected	0	98.7261	0	0	0	0	0	0	0	0	detected	0	207.465	0	0	0	0	0	0	0	0	0	0	0	0	0	0	0	0	0	13.1375	0	0	0	0	0	0
XXV-3955 E2 mass	detected	8133.45	0	1723	0	59306.6	0	detected	0	0	0	0	0	0	0	0	0	0	0	0	0	0	0	0	0	0	0	0	0	0	0	0	0	0	0	0	0	0	0	0	0	0	78.8085	0	0	0	0	0	0
XXV-3955 total mass (ng)	detected	8782.2	0	2213.75	69.4714	64369.6	detected	>2660.96844967426	detected	571.796	0	detected	0	98.7261	0	0	0	0	0	0	0	0	detected	0	207.465	0	0	0	0	0	0	0	0	0	0	0	0	0	0	0	0	0	91.946	0	0	0	0	0	0
XXVI-4414 E1	detected	56.8562	0	34.8685	8.92611	1171.2	detected	706.299	detected	68.1644	0	detected	0	0	0	0	0	0	0	0	0	0	detected	0	4.05754	0	0	detected	0	0	0	0	0	0	0	0	0	0	0	0	0	0	2.59471	0	0	0	0	0	0
XXVI-4414 E2	detected	35.2031	0	5.9876	2.19735	984.932	0	detected	0	0	0	detected	0	0	0	0	0	0	0	0	0	0	detected	0	0	0	0	0	0	0	0	0	0	0	0	0	0	0	0	0	0	0	2.3863	0	0	0	0	0	0
XXVI-4414 E1 mass	detected	454.849	0	278.948	71.4088	9369.61	detected	5650.39	detected	545.315	0	detected	0	0	0	0	0	0	0	0	0	0	detected	0	32.4603	0	0	detected	0	0	0	0	0	0	0	0	0	0	0	0	0	0	20.7576	0	0	0	0	0	0
XXVI-4414 E2 mass	detected	1408.13	0	239.504	87.8941	39397.3	0	detected	0	0	0	detected	0	0	0	0	0	0	0	0	0	0	detected	0	0	0	0	0	0	0	0	0	0	0	0	0	0	0	0	0	0	0	95.4519	0	0	0	0	0	0
XXVI-4414 total mass (ng)	detected	1862.97	0	518.452	159.303	48766.9	detected	>5650.39194403091	detected	545.315	0	detected	0	0	0	0	0	0	0	0	0	0	detected	0	32.4603	0	0	detected	0	0	0	0	0	0	0	0	0	0	0	0	0	0	116.21	0	0	0	0	0	0
XXV-4255 E1	detected	70.0477	0	9.11434	4.63438	415.15	0	detected	0	64.8954	0	0	0	0	0	0	0	0	0	0	0	0	0	0	0	0	0	0	0	0	0	0	0	0	0	0	0	0	0	0	0	1777.73	4.23429	0	0	0	0	0	0
XXV-4255 E2	detected	35.4924	0	1.46304	2.6427	868.699	0	620.324	0	65.9115	0	0	0	0	0	0	0	0	0	0	0	0	0	0	0	0	0	0	0	0	0	0	0	0	0	0	0	0	0	0	0	188.804	2.97134	0	0	0	0	0	0
XXV-4255 E1 mass	detected	420.286	0	54.6861	27.8063	2490.9	0	detected	0	389.373	0	0	0	0	0	0	0	0	0	0	0	0	0	0	0	0	0	0	0	0	0	0	0	0	0	0	0	0	0	0	0	10666.4	25.4057	0	0	0	0	0	0
XXV-4255 E2 mass	detected	1419.69	0	58.5217	105.708	34747.9	0	24813	0	2636.46	0	0	0	0	0	0	0	0	0	0	0	0	0	0	0	0	0	0	0	0	0	0	0	0	0	0	0	0	0	0	0	7552.15	118.853	0	0	0	0	0	0
XXV-4255 total mass (ng)	detected	1839.98	0	113.208	133.514	37238.8	0	>24812.9550170897	0	3025.83	0	0	0	0	0	0	0	0	0	0	0	0	0	0	0	0	0	0	0	0	0	0	0	0	0	0	0	0	0	0	0	18218.5	144.259	0	0	0	0	0	0
XXVI-4256 E1	detected	128.353	0	63.9027	7.78929	1622.88	0	336.86	0	66.6163	0	detected	0	0	0	0	0	0	0	0	0	0	0	0	0	0	0	0	0	0	0	0	0	0	0	0	0	0	0	0	0	343.256	3.06464	0	0	0	0	0	0
XXVI-4256 E2	detected	33.4544	0	12.7638	2.29232	1485.69	0	detected	0	65.8882	0	0	0	0	0	0	0	0	0	0	0	0	0	0	69.5266	0	0	0	0	0	0	0	0	0	0	0	0	0	0	0	0	0	1.62773	0	0	0	0	0	0
XXVI-4256 E1 mass	detected	1026.83	0	511.221	62.3143	12983	0	2694.88	0	532.931	0	detected	0	0	0	0	0	0	0	0	0	0	0	0	0	0	0	0	0	0	0	0	0	0	0	0	0	0	0	0	0	2746.05	24.5171	0	0	0	0	0	0
XXVI-4256 E2 mass	detected	1338.18	0	510.552	91.693	59427.5	0	detected	0	2635.53	0	0	0	0	0	0	0	0	0	0	0	0	0	0	2781.07	0	0	0	0	0	0	0	0	0	0	0	0	0	0	0	0	0	65.1093	0	0	0	0	0	0
XXVI-4256 total mass (ng)	detected	2365	0	1021.77	154.007	72410.5	0	>2694.88356277853	0	3168.46	0	detected	0	0	0	0	0	0	0	0	0	0	0	0	2781.07	0	0	0	0	0	0	0	0	0	0	0	0	0	0	0	0	2746.05	89.6265	0	0	0	0	0	0
XXV-3954 E1-1	29.308	841.616	detected	90.749	5.99478	529.988	0	346.902	detected	67.3848	0	0	0	0	0	0	0	0	0	0	0	0	detected	0	0	0	0	0	0	6.28317	0	0	0	0	0	detected	0	0	0	0	0	342.131	13.5448	0	0	0	0	10.7437	0
XXV-3954 E1-2	27.5122	500.079	detected	156.503	15.6185	843.101	0	749.058	detected	71.6688	0	detected	0	0	0	0	0	0	0	0	0	0	detected	0	24.8854	0	0	0	0	2.88332	0	0	0	0	0	0	0	0	0	0	0	582.2	21.3132	0	0	0	0	0	0
XXV-3954 E2	detected	106.485	0	detected	0	31.5169	0	detected	0	0	0	0	0	0	0	0	0	0	0	0	0	0	0	0	0	0	0	0	0	0	0	0	0	0	0	0	0	0	0	0	0	0	7.4963	0	0	0	0	0	0
XXV-3954 E1-1 mass	117.232	3366.46	detected	362.996	23.9791	2119.95	0	1387.61	detected	269.539	0	0	0	0	0	0	0	0	0	0	0	0	detected	0	0	0	0	0	0	25.1327	0	0	0	0	0	detected	0	0	0	0	0	1368.52	54.1792	0	0	0	0	42.9749	0
XXV-3954 E1-2 mass	110.049	2000.31	detected	626.014	62.474	3372.4	0	2996.23	detected	286.675	0	detected	0	0	0	0	0	0	0	0	0	0	detected	0	99.5417	0	0	0	0	11.5333	0	0	0	0	0	0	0	0	0	0	0	2328.8	85.2529	0	0	0	0	0	0
XXV-3954 E2 mass	detected	4259.4	0	detected	0	1260.67	0	detected	0	0	0	0	0	0	0	0	0	0	0	0	0	0	0	0	0	0	0	0	0	0	0	0	0	0	0	0	0	0	0	0	0	0	299.852	0	0	0	0	0	0
XXV-3954 total mass (ng)	>227.281153777238	9626.18	detected	>989.00961190211	86.4531	6753.03	0	>4383.84177564124	detected	556.214	0	detected	0	0	0	0	0	0	0	0	0	0	detected	0	99.5417	0	0	0	0	36.666	0	0	0	0	0	detected	0	0	0	0	0	3697.32	439.284	0	0	0	0	42.9749	0
XXV-4443 E1	detected	343.577	detected	108.355	24.5181	576.253	0	427.161	0	67.4119	0	detected	0	0	0	0	0	0	0	0	0	0	0	0	0	0	0	0	0	0	0	0	0	0	0	0	0	0	0	0	0	110.675	4.61023	0	0	0	0	0	0
XXV-4443 E2	detected	89.3401	0	detected	0	460.862	0	detected	0	0	0	0	0	0	0	0	0	0	0	0	0	0	0	0	0	0	0	0	0	0	0	0	0	0	0	0	0	0	0	0	0	0	2.54488	0	0	0	0	0	0
XXV-4443 E1 mass	detected	2748.62	detected	866.841	196.144	4610.02	0	3417.28	0	539.295	0	detected	0	0	0	0	0	0	0	0	0	0	0	0	0	0	0	0	0	0	0	0	0	0	0	0	0	0	0	0	0	885.401	36.8819	0	0	0	0	0	0
XXV-4443 E2 mass	detected	2680.2	0	detected	0	13825.9	0	detected	0	0	0	0	0	0	0	0	0	0	0	0	0	0	0	0	0	0	0	0	0	0	0	0	0	0	0	0	0	0	0	0	0	0	76.3465	0	0	0	0	0	0
XXV-4443 total mass (ng)	detected	5428.82	detected	>866.841416804746	196.144	18435.9	0	>3417.28407018383	0	539.295	0	detected	0	0	0	0	0	0	0	0	0	0	0	0	0	0	0	0	0	0	0	0	0	0	0	0	0	0	0	0	0	885.401	113.228	0	0	0	0	0	0
XXV-4025 E1-1	detected	220.493	detected	10.2159	0	848.145	0	276.589	0	0	0	detected	0	0	0	0	0	0	0	0	0	0	detected	0	25.1915	0	0	0	0	0	0	0	0	0	0	0	0	0	0	0	0	64.4912	12.5697	0	0	0	0	0	0
XXV-4025 E1-2	detected	178.584	0	7.40875	3.72926	616.422	detected	148.66	0	0	0	0	0	0	0	0	0	0	0	0	0	0	0	0	13.49	0	0	0	0	0	0	0	0	0	0	0	0	0	0	0	0	0	3.27916	0	0	0	0	0	0
XXV-4025 E2	detected	50.5967	0	detected	0	detected	0	detected	0	0	0	0	0	0	0	0	0	0	0	0	0	0	0	0	13.0983	0	0	0	0	0	0	0	0	0	0	0	0	0	0	0	0	0	1.37168	0	0	0	0	0	0
XXV-4025 E1-1 mass	detected	4409.85	detected	204.318	0	16962.9	0	5531.77	0	0	0	detected	0	0	0	0	0	0	0	0	0	0	detected	0	503.83	0	0	0	0	0	0	0	0	0	0	0	0	0	0	0	0	1289.82	251.393	0	0	0	0	0	0
XXV-4025 E1-2 mass	detected	3571.68	0	148.175	74.5853	12328.4	detected	2973.2	0	0	0	0	0	0	0	0	0	0	0	0	0	0	0	0	269.799	0	0	0	0	0	0	0	0	0	0	0	0	0	0	0	0	0	65.5832	0	0	0	0	0	0
XXV-4025 E2 mass	detected	2529.84	0	detected	0	detected	0	detected	0	0	0	0	0	0	0	0	0	0	0	0	0	0	0	0	654.916	0	0	0	0	0	0	0	0	0	0	0	0	0	0	0	0	0	68.5839	0	0	0	0	0	0
XXV-4025 total mass (ng)	detected	10511.4	detected	>352.493154857442	74.5853	>29291.3460014234	detected	>8504.97466277535	0	0	0	detected	0	0	0	0	0	0	0	0	0	0	detected	0	1428.55	0	0	0	0	0	0	0	0	0	0	0	0	0	0	0	0	1289.82	385.561	0	0	0	0	0	0
XXVI-5002 E1-1	detected	123.478	detected	14.5888	6.38106	1460.11	0	628.508	0	0	0	0	0	0	0	0	0	0	0	0	0	0	0	0	23.8218	0	0	0	0	0	0	0	0	0	0	0	0	0	0	0	0	0	5.41278	0	0	0	0	0	0
XXVI-5002 E1-2	detected	546.767	10.5686	91.8417	30.2709	2640.43	detected	1237.07	0	0	0	0	0	0	0	0	0	0	0	0	0	0	0	0	29.8951	0	0	0	0	0	0	0	0	0	0	0	0	0	0	0	0	0	4.35777	0	0	0	0	0	0
XXVI-5002 E1-3	detected	313.254	11.8033	45.8453	9.69562	1238.42	0	620.287	0	0	0	0	0	0	0	0	0	0	0	0	0	0	0	0	0	0	0	0	0	0	0	0	0	0	0	0	0	0	0	0	0	0	2.63165	0	0	0	0	0	0
XXVI-5002 E2	detected	32.1283	0	detected	0	detected	0	detected	0	0	0	0	0	0	0	0	0	0	0	0	0	0	0	0	0	0	0	0	0	0	0	0	0	0	0	0	0	0	0	0	0	0	1.64417	0	0	0	0	0	0
XXVI-5002 E1-1 mass	detected	493.912	detected	58.3552	25.5242	5840.44	0	2514.03	0	0	0	0	0	0	0	0	0	0	0	0	0	0	0	0	95.2872	0	0	0	0	0	0	0	0	0	0	0	0	0	0	0	0	0	21.6511	0	0	0	0	0	0
XXVI-5002 E1-2 mass	detected	2187.07	42.2745	367.367	121.084	10561.7	detected	4948.28	0	0	0	0	0	0	0	0	0	0	0	0	0	0	0	0	119.581	0	0	0	0	0	0	0	0	0	0	0	0	0	0	0	0	0	17.4311	0	0	0	0	0	0
XXVI-5002 E1-3 mass	detected	1253.01	47.2132	183.381	38.7825	4953.69	0	2481.15	0	0	0	0	0	0	0	0	0	0	0	0	0	0	0	0	0	0	0	0	0	0	0	0	0	0	0	0	0	0	0	0	0	0	10.5266	0	0	0	0	0	0
XXVI-5002 E2 mass	detected	2248.98	0	detected	0	detected	0	detected	0	0	0	0	0	0	0	0	0	0	0	0	0	0	0	0	0	0	0	0	0	0	0	0	0	0	0	0	0	0	0	0	0	0	115.092	0	0	0	0	0	0
XXVI-5002 total mass (ng)	detected	6182.98	89.4877	>609.103361091386	185.39	>21355.8472096586	detected	>9943.45765688844	0	0	0	0	0	0	0	0	0	0	0	0	0	0	0	0	214.868	0	0	0	0	0	0	0	0	0	0	0	0	0	0	0	0	0	164.7	0	0	0	0	0	0
XXVI-4411 E1	detected	634.635	detected	120.535	38.8662	5047.02	0	1490.34	0	111.486	0	detected	0	26.6854	0	0	0	0	0	0	0	0	0	11.7562	0	0	0	0	0	0	0	0	0	0	0	detected	0	0	0	0	0	142.202	12.7857	0	0	0	0	0	0
XXVI-4411 E2	detected	60.9455	0	detected	detected	87.2191	0	detected	0	0	0	0	0	0	0	0	0	0	0	0	0	0	0	0	0	0	0	0	0	0	0	0	0	0	0	0	0	0	0	0	0	0	2.9936	0	0	0	0	0	0
XXVI-4411 E1 mass	detected	12692.7	detected	2410.7	777.324	100940	0	29806.8	0	2229.72	0	detected	0	533.707	0	0	0	0	0	0	0	0	0	235.124	0	0	0	0	0	0	0	0	0	0	0	detected	0	0	0	0	0	2844.04	255.714	0	0	0	0	0	0
XXVI-4411 E2 mass	detected	6094.55	0	detected	detected	8721.91	0	detected	0	0	0	0	0	0	0	0	0	0	0	0	0	0	0	0	0	0	0	0	0	0	0	0	0	0	0	0	0	0	0	0	0	0	299.36	0	0	0	0	0	0
XXVI-4411 total mass (ng)	detected	18787.3	detected	>2410.6953229152	>777.324435565402	109662	0	>29806.7665850102	0	2229.72	0	detected	0	533.707	0	0	0	0	0	0	0	0	0	235.124	0	0	0	0	0	0	0	0	0	0	0	detected	0	0	0	0	0	2844.04	555.073	0	0	0	0	0	0
XXVI-4337 E1	detected	234.94	19.5907	145.431	19.6743	2571.55	0	1591.84	0	0	0	0	0	0	0	0	0	0	0	0	0	0	0	0	0	0	0	0	0	0	0	0	0	0	0	0	0	0	0	0	0	202.27	6.9953	0	0	0	0	0	0
XXVI-4337 E2	130.416	151.439	detected	21.5297	0	1307.04	detected	1521.47	0	0	0	0	0	0	0	0	0	0	0	0	0	0	0	0	0	0	0	0	0	0	0	0	0	0	0	0	0	0	0	0	0	0	7.32656	0	0	0	0	0	0
XXVI-4337 E1 mass	detected	939.759	78.3628	581.726	78.6973	10286.2	0	6367.36	0	0	0	0	0	0	0	0	0	0	0	0	0	0	0	0	0	0	0	0	0	0	0	0	0	0	0	0	0	0	0	0	0	809.082	27.9812	0	0	0	0	0	0
XXVI-4337 E2 mass	13041.6	15143.9	detected	2152.97	0	130704	detected	152147	0	0	0	0	0	0	0	0	0	0	0	0	0	0	0	0	0	0	0	0	0	0	0	0	0	0	0	0	0	0	0	0	0	0	732.656	0	0	0	0	0	0
XXVI-4337 total mass (ng)	>13041.6124315193	16083.7	>78.3627705225815	2734.69	78.6973	140990	detected	158514	0	0	0	0	0	0	0	0	0	0	0	0	0	0	0	0	0	0	0	0	0	0	0	0	0	0	0	0	0	0	0	0	0	809.082	760.637	0	0	0	0	0	0
XXV-3953 E1	287.441	2979.68	38.5647	381.092	18.186	4109.66	8.75723	1322.62	detected	99.45	0	0	0	0	0	0	0	0	0	0	0	0	detected	detected	15.6485	0	0	0	0	0	0	0	0	0	0	detected	0	0	0	0	0	0	25.3619	0	0	0	0	11.4916	0
XXV-3953 E2	160.124	334.344	detected	15.5997	15.221	770.483	detected	1053.49	0	0	0	0	0	0	0	0	0	0	0	0	0	0	0	0	0	0	0	0	0	0	0	0	0	0	0	0	0	0	0	0	0	0	5.33316	0	0	0	0	0	0
XXV-3953 E1 mass	1149.76	11918.7	154.259	1524.37	72.744	16438.7	35.0289	5290.5	detected	397.8	0	0	0	0	0	0	0	0	0	0	0	0	detected	detected	62.594	0	0	0	0	0	0	0	0	0	0	detected	0	0	0	0	0	0	101.448	0	0	0	0	45.9664	0
XXV-3953 E2 mass	19214.9	40121.3	detected	1871.97	1826.51	92458	detected	126419	0	0	0	0	0	0	0	0	0	0	0	0	0	0	0	0	0	0	0	0	0	0	0	0	0	0	0	0	0	0	0	0	0	0	639.979	0	0	0	0	0	0
XXV-3953 total mass (ng)	20364.6	52040	>154.258909710169	3396.34	1899.26	108897	>35.0289166660776	131710	detected	397.8	0	0	0	0	0	0	0	0	0	0	0	0	detected	detected	62.594	0	0	0	0	0	0	0	0	0	0	detected	0	0	0	0	0	0	741.426	0	0	0	0	45.9664	0
XXVI-4534A E1-1	26.1705	918.162	16.4219	137.256	41.4021	3378.63	4.34938	1854.76	0	69.012	0	0	0	0	0	0	0	0	0	0	0	0	0	0	0	0	0	0	0	0	0	0	0	0	0	0	0	0	0	0	0	38.4403	5.07468	0	0	0	0	0	0
XXVI-4534A E1-2	detected	288.474	detected	11.1685	7.53765	1274.59	0	805.507	0	68.7367	0	0	0	0	0	0	0	0	0	0	0	0	0	0	0	0	0	0	0	0	0	0	0	0	0	0	0	0	0	0	0	21.4899	3.3493	0	0	0	0	0	0
XXVI-4534A E2	65.1418	113.792	0	detected	0	207.526	0	276.754	0	0	0	0	0	0	0	0	0	0	0	0	0	0	0	0	0	0	0	0	0	0	0	0	0	0	0	0	0	0	0	0	0	0	7.36177	0	0	0	0	0	0
XXVI-4534A E1-1 mass	392.558	13772.4	246.328	2058.84	621.032	50679.4	65.2407	27821.4	0	1035.18	0	0	0	0	0	0	0	0	0	0	0	0	0	0	0	0	0	0	0	0	0	0	0	0	0	0	0	0	0	0	0	576.604	76.1203	0	0	0	0	0	0
XXVI-4534A E1-2 mass	detected	8654.21	detected	335.056	226.13	38237.8	0	24165.2	0	2062.1	0	0	0	0	0	0	0	0	0	0	0	0	0	0	0	0	0	0	0	0	0	0	0	0	0	0	0	0	0	0	0	644.697	100.479	0	0	0	0	0	0
XXVI-4534A E2 mass	7817.01	13655.1	0	detected	0	24903.1	0	33210.5	0	0	0	0	0	0	0	0	0	0	0	0	0	0	0	0	0	0	0	0	0	0	0	0	0	0	0	0	0	0	0	0	0	0	883.412	0	0	0	0	0	0
XXVI-4534A total mass (ng)	>8209.57117100835	36081.7	>246.328373999515	>2393.89366101602	847.161	113820	65.2407	85197.1	0	3097.28	0	0	0	0	0	0	0	0	0	0	0	0	0	0	0	0	0	0	0	0	0	0	0	0	0	0	0	0	0	0	0	1221.3	1060.01	0	0	0	0	0	0
XXVI-4534B E1	125.56	116.704	detected	9.4725	2.84278	1681.63	detected	828.764	0	0	0	0	0	0	0	0	0	0	0	0	0	0	0	0	0	0	0	0	0	0	0	0	0	0	0	0	0	0	0	0	0	53.3069	5.93161	0	0	0	0	0	0
XXVI-4534B E2	96.9568	98.316	detected	detected	1.56227	468.564	0	971.552	0	0	0	0	0	0	0	0	0	0	0	0	0	0	0	0	0	0	0	0	0	0	0	0	0	0	0	0	0	0	0	0	0	0	2.08289	0	0	0	0	0	0
XXVI-4534B E1 mass	125.56	116.704	detected	9.4725	2.84278	1681.63	detected	828.764	0	0	0	0	0	0	0	0	0	0	0	0	0	0	0	0	0	0	0	0	0	0	0	0	0	0	0	0	0	0	0	0	0	53.3069	5.93161	0	0	0	0	0	0
XXVI-4534B E2 mass	387.827	393.264	detected	detected	6.24907	1874.26	0	3886.21	0	0	0	0	0	0	0	0	0	0	0	0	0	0	0	0	0	0	0	0	0	0	0	0	0	0	0	0	0	0	0	0	0	0	8.33154	0	0	0	0	0	0
XXVI-4534B total mass (ng)	513.387	509.968	detected	>9.47250008018198	9.09185	3555.88	detected	4714.97	0	0	0	0	0	0	0	0	0	0	0	0	0	0	0	0	0	0	0	0	0	0	0	0	0	0	0	0	0	0	0	0	0	53.3069	14.2632	0	0	0	0	0	0
XXV-3931 E1	15.0106	298.727	detected	19.081	6.92974	794.271	detected	194.902	0	66.9108	0	0	0	0	0	0	0	0	0	0	0	0	0	0	0	0	0	0	0	0	0	0	0	0	0	0	0	0	0	0	0	151.953	6.82325	0	0	0	0	detected	0
XXV-3931 E2	202.042	368.513	0	12.3028	0	533.538	0	427.848	0	0	0	0	0	0	0	0	0	0	0	0	0	0	0	0	0	0	0	0	0	0	0	0	0	0	0	0	0	0	0	0	0	0	9.44357	0	0	0	0	detected	0
XXV-3931 E1 mass	120.085	2389.81	detected	152.648	55.4379	6354.16	detected	1559.22	0	535.286	0	0	0	0	0	0	0	0	0	0	0	0	0	0	0	0	0	0	0	0	0	0	0	0	0	0	0	0	0	0	0	1215.63	54.586	0	0	0	0	detected	0
XXV-3931 E2 mass	16163.4	29481	0	984.221	0	42683	0	34227.8	0	0	0	0	0	0	0	0	0	0	0	0	0	0	0	0	0	0	0	0	0	0	0	0	0	0	0	0	0	0	0	0	0	0	755.486	0	0	0	0	detected	0
XXV-3931 total mass (ng)	16283.5	31870.9	detected	1136.87	55.4379	49037.2	detected	35787	0	535.286	0	0	0	0	0	0	0	0	0	0	0	0	0	0	0	0	0	0	0	0	0	0	0	0	0	0	0	0	0	0	0	1215.63	810.072	0	0	0	0	detected	0
XXVI-4532 E1	109.425	504.78	10.3618	72.2947	16.8194	3203.35	detected	2719.76	0	0	0	0	0	0	0	0	0	0	0	0	0	0	0	0	69.1144	0	0	0	0	0	0	0	111.255	0	0	0	0	0	0	0	0	189.365	2.25305	0	0	0	0	0	0
XXVI-4532 E2	22.063	76.3677	0	1.82786	0	1124.22	0	1027.62	0	0	0	0	0	0	0	0	0	0	0	0	0	0	0	0	0	0	0	0	0	0	0	0	0	0	0	0	0	0	0	0	0	0	0.979587	0	0	0	0	0	0
XXVI-4532 E1 mass	875.401	4038.24	82.8947	578.357	134.555	25626.8	detected	21758.1	0	0	0	0	0	0	0	0	0	0	0	0	0	0	0	0	552.915	0	0	0	0	0	0	0	890.036	0	0	0	0	0	0	0	0	1514.92	18.0244	0	0	0	0	0	0
XXVI-4532 E2 mass	2647.56	9164.12	0	219.343	0	134907	0	123315	0	0	0	0	0	0	0	0	0	0	0	0	0	0	0	0	0	0	0	0	0	0	0	0	0	0	0	0	0	0	0	0	0	0	117.55	0	0	0	0	0	0
XXVI-4532 total mass (ng)	3522.96	13202.4	82.8947	797.7	134.555	160534	detected	145073	0	0	0	0	0	0	0	0	0	0	0	0	0	0	0	0	552.915	0	0	0	0	0	0	0	890.036	0	0	0	0	0	0	0	0	1514.92	135.575	0	0	0	0	0	0
XXVI-5004A	325.182	468.676	detected	66.9189	0	1113.69	0	1183.35	0	0	0	0	0	0	0	0	0	0	0	0	0	0	0	0	0	0	0	0	0	0	0	0	0	0	0	0	0	0	0	0
XXVI-5004A mass (ng)	5202.92	7498.82	detected	1070.7	0	17819.1	0	18933.6	0	0	0	0	0	0	0	0	0	0	0	0	0	0	0	0	0	0	0	0	0	0	0	0	0	0	0	0	0	0	0	0
XXVI-5004B	178.084	161.273	detected	14.7415	0	850.284	0	858.36	0	0	0	0	0	0	0	0	0	0	0	0	0	0	0	0	0	0	0	0	0	0	0	0	0	0	0	0	0	0	0	0
XXVI-5004B mass (ng)	2849.34	2580.37	detected	235.865	0	13604.6	0	13733.8	0	0	0	0	0	0	0	0	0	0	0	0	0	0	0	0	0	0	0	0	0	0	0	0	0	0	0	0	0	0	0	0
XXVI-4964	280.864	271.541	0	34.226	0	2464.46	0	1030.28	0	0	0	0	0	0	0	0	0	0	0	0	0	0	0	0	0	0	0	0	0	0	0	0	0	0	0	0	0	0	0	0
XXVI-4964 mass (ng)	4493.83	4344.65	0	547.615	0	39431.3	0	16484.4	0	0	0	0	0	0	0	0	0	0	0	0	0	0	0	0	0	0	0	0	0	0	0	0	0	0	0	0	0	0	0	0
XXVI-5046	235.132	151.997	0	13.7048	0	1306.4	0	685.98	0	0	0	0	0	0	0	0	0	0	0	0	0	0	0	0	0	0	0	0	0	0	0	0	0	0	0	0	0	0	0	0
XXVI-5046 mass (ng)	3762.11	2431.95	0	219.277	0	20902.4	0	10975.7	0	0	0	0	0	0	0	0	0	0	0	0	0	0	0	0	0	0	0	0	0	0	0	0	0	0	0	0	0	0	0	0
XXVI-5106	78.8172	89.745	0	detected	0	378.377	0	508.179	0	0	0	0	0	0	0	0	0	0	0	0	0	0	0	0	0	0	0	0	0	0	0	0	0	0	0	0	0	0	0	0
XXVI-5106 mass (ng)	1576.34	1794.9	0	detected	0	7567.55	0	10163.6	0	0	0	0	0	0	0	0	0	0	0	0	0	0	0	0	0	0	0	0	0	0	0	0	0	0	0	0	0	0	0	0
XXV-4130	336.033	389.924	detected	65.2801	0	2756.06	0	674.762	0	0	0	0	0	0	0	0	0	0	0	0	0	0	0	0	0	0	0	0	0	0	0	0	0	0	0	0	0	0	0	0
XXV-4130 mass (ng)	6720.66	7798.47	detected	1305.6	0	55121.2	0	13495.2	0	0	0	0	0	0	0	0	0	0	0	0	0	0	0	0	0	0	0	0	0	0	0	0	0	0	0	0	0	0	0	0
XXV-4128	490.411	291.768	0	152.598	59.036	1957.8	0	606.097	0	0	0	0	0	0	0	0	0	0	0	0	0	0	0	0	0	0	0	0	0	0	0	0	0	0	0	0	0	0	0	0
XXV-4128 mass (ng)	7846.57	4668.28	0	2441.57	944.576	31324.9	0	9697.55	0	0	0	0	0	0	0	0	0	0	0	0	0	0	0	0	0	0	0	0	0	0	0	0	0	0	0	0	0	0	0	0
XXVI-5107	387.577	68.9348	0	13.4773	0	2792.98	detected	617.571	0	0	0	0	0	0	0	0	0	0	0	0	0	0	0	0	0	0	0	0	0	0	0	0	0	0	0	0	0	0	0	0
XXVI-5107 mass (ng)	6201.24	1102.96	0	215.637	0	44687.7	detected	9881.14	0	0	0	0	0	0	0	0	0	0	0	0	0	0	0	0	0	0	0	0	0	0	0	0	0	0	0	0	0	0	0	0
XXV-4253	118.305	125.468	0	3.97563	0	898.623	0	1152.2	0	0	0	0	0	0	0	0	0	0	0	0	0	0	0	0	0	0	0	0	0	0	0	0	0	0	0	0	0	0	0	0
XXV-4253 mass (ng)	2366.1	2509.35	0	79.5127	0	17972.5	0	23043.9	0	0	0	0	0	0	0	0	0	0	0	0	0	0	0	0	0	0	0	0	0	0	0	0	0	0	0	0	0	0	0	0
XXV-4254	359.858	165.854	0	58.4811	0	1297.38	0	1456.88	0	0	0	0	0	0	0	0	0	0	0	0	0	0	0	0	0	0	0	0	0	0	0	0	0	0	0	0	0	0	0	0
XXV-4254 mass (ng)	5757.73	2653.66	0	935.698	0	20758.1	0	23310.1	0	0	0	0	0	0	0	0	0	0	0	0	0	0	0	0	0	0	0	0	0	0	0	0	0	0	0	0	0	0	0	0
XXVI-5047	102.764	37.3016	0	5.48921	0	891.621	0	913.86	0	0	0	0	0	0	0	0	0	0	0	0	0	0	0	0	0	0	0	0	0	0	0	0	0	0	0	0	0	0	0	0
XXVI-5047 mass (ng)	1644.23	596.826	0	87.8274	0	14265.9	0	14621.8	0	0	0	0	0	0	0	0	0	0	0	0	0	0	0	0	0	0	0	0	0	0	0	0	0	0	0	0	0	0	0	0
XXV-4283	221.061	69.8673	0	3.39475	0	1660.03	0	894.423	0	0	0	0	0	0	0	0	0	0	0	0	0	0	0	0	0	0	0	0	0	0	0	0	0	0	0	0	0	0	0	0
XXV-4283 mass (ng)	3536.98	1117.88	0	54.316	0	26560.4	0	14310.8	0	0	0	0	0	0	0	0	0	0	0	0	0	0	0	0	0	0	0	0	0	0	0	0	0	0	0	0	0	0	0	0
XXV-4286	116.663	101.365	detected	44.2523	0	2121.33	0	1009.28	0	69.9689	0	0	0	0	0	0	0	0	0	0	0	0	0	0	0	0	0	0	0	0	0	0	0	0	0	0	0	0	0	0
XXV-4286 mass (ng)	1866.61	1621.85	detected	708.036	0	33941.3	0	16148.5	0	1119.5	0	0	0	0	0	0	0	0	0	0	0	0	0	0	0	0	0	0	0	0	0	0	0	0	0	0	0	0	0	0
XXV-4203	45.2904	73.3609	detected	detected	0	597.55	detected	1461.88	detected	0	0	0	0	0	0	0	0	0	0	0	0	0	0	0	41.9201	0	0	0	0	0	0	0	0	0	0	0	0	0	0	0
XXV-4203 mass (ng)	1358.71	2200.83	detected	detected	0	17926.5	detected	43856.3	detected	0	0	0	0	0	0	0	0	0	0	0	0	0	0	0	1257.6	0	0	0	0	0	0	0	0	0	0	0	0	0	0	0
XXVI-4966A	69.6402	57.7512	0	detected	0	769.815	0	1543.26	0	0	0	0	0	0	0	0	0	0	0	0	0	0	0	0	21.6459	0	0	0	0	0	0	0	0	0	0	0	0	0	0	0
XXVI-4966A mass (ng)	1114.24	924.019	0	detected	0	12317	0	24692.1	0	0	0	0	0	0	0	0	0	0	0	0	0	0	0	0	346.334	0	0	0	0	0	0	0	0	0	0	0	0	0	0	0
XXVI-4966B	110.802	90.9684	0	32.2349	0	1922.14	0	864.197	0	0	0	0	0	0	0	0	0	0	0	0	0	0	0	0	0	0	0	0	0	0	0	0	0	0	0	0	0	0	0	0
XXVI-4966B mass (ng)	1772.83	1455.5	0	515.759	0	30754.3	0	13827.2	0	0	0	0	0	0	0	0	0	0	0	0	0	0	0	0	0	0	0	0	0	0	0	0	0	0	0	0	0	0	0	0
XXIV-56	99.2798	73.331	0	detected	7.32227	1600.51	0	929.459	0	0	0	0	0	0	0	0	0	0	0	0	0	0	0	0	0	0	0	0	0	0	0	0	0	0	0	0	0	0	0	0
XXIV-56 mass (ng)	1588.48	1173.3	0	detected	117.156	25608.2	0	14871.3	0	0	0	0	0	0	0	0	0	0	0	0	0	0	0	0	0	0	0	0	0	0	0	0	0	0	0	0	0	0	0	0
XXIV-79	105.815	39.2783	detected	20.3344	0	1158.34	0	683.028	0	0	0	0	0	0	0	0	0	0	0	0	0	0	0	0	33.772	0	0	0	0	0	0	0	0	0	0	0	0	0	0	0
XXIV-79 mass (ng)	1693.04	628.454	detected	325.351	0	18533.4	0	10928.5	0	0	0	0	0	0	0	0	0	0	0	0	0	0	0	0	540.351	0	0	0	0	0	0	0	0	0	0	0	0	0	0	0
XXVI-4828	100.222	71.2248	detected	48.0727	0	1199.81	0	1290.96	0	0	0	0	0	0	0	0	0	0	0	0	0	0	0	0	0	0	0	0	0	0	0	0	0	0	0	0	0	0	0	0
XXVI-4828 mass (ng)	1603.55	1139.6	detected	769.164	0	19196.9	0	20655.4	0	0	0	0	0	0	0	0	0	0	0	0	0	0	0	0	0	0	0	0	0	0	0	0	0	0	0	0	0	0	0	0
XXIV-43	206.437	87.9799	0	62.622	23.5797	3291.3	0	794.097	0	0	0	0	0	0	0	0	0	0	0	0	0	0	0	0	0	0	0	0	0	0	0	0	0	0	0	0	0	0	0	0
XXIV-43 mass (ng)	4128.74	1759.6	0	1252.44	471.594	65825.9	0	15881.9	0	0	0	0	0	0	0	0	0	0	0	0	0	0	0	0	0	0	0	0	0	0	0	0	0	0	0	0	0	0	0	0
XXVI-4338	236.718	285.47	detected	85.2681	18.7774	3118.93	0	1316.32	0	0	0	0	0	0	0	0	0	0	0	0	0	0	0	0	0	0	0	0	0	0	0	0	0	0	0	0	0	0	0	0
XXVI-4338 mass (ng)	3787.49	4567.52	detected	1364.29	300.439	49902.9	0	21061.1	0	0	0	0	0	0	0	0	0	0	0	0	0	0	0	0	0	0	0	0	0	0	0	0	0	0	0	0	0	0	0	0
XXVI-4581A	69.3423	44.1604	detected	75.2711	10.5956	2992.97	0	1781.98	0	0	0	0	0	0	0	0	0	0	0	0	0	0	0	0	0	0	0	0	0	0	0	0	0	0	0	0	0	0	0	0
XXVI-4581A mass (ng)	2080.27	1324.81	detected	2258.13	317.869	89789.1	0	53459.5	0	0	0	0	0	0	0	0	0	0	0	0	0	0	0	0	0	0	0	0	0	0	0	0	0	0	0	0	0	0	0	0
XXVI-4581B	detected	15.334	detected	detected	5.02157	726.976	detected	1634.88	0	0	0	0	0	0	0	0	0	0	0	0	0	0	0	0	0	0	0	0	0	0	0	0	0	0	0	0	0	0	0	0
XXVI-4581B mass (ng)	detected	245.344	detected	detected	80.3451	11631.6	detected	26158	0	0	0	0	0	0	0	0	0	0	0	0	0	0	0	0	0	0	0	0	0	0	0	0	0	0	0	0	0	0	0	0
XXV-3957	149.429	72.4038	0	41.8492	0	2696.72	detected	1159.3	0	0	0	0	0	0	0	0	0	0	0	0	0	0	0	0	0	0	0	0	0	0	0	0	0	0	0	0	0	0	0	0
XXV-3957 mass (ng)	4482.88	2172.11	0	1255.48	0	80901.6	detected	34779	0	0	0	0	0	0	0	0	0	0	0	0	0	0	0	0	0	0	0	0	0	0	0	0	0	0	0	0	0	0	0	0
XXVI-4413	194.172	90.3481	0	71.0775	11.3831	5703.56	detected	1717.74	0	0	0	0	0	0	0	0	0	0	0	0	0	0	0	0	0	0	0	0	0	0	0	0	0	0	0	0	0	0	0	0
XXVI-4413 mass (ng)	5825.16	2710.44	0	2132.32	341.493	171107	detected	51532.1	0	0	0	0	0	0	0	0	0	0	0	0	0	0	0	0	0	0	0	0	0	0	0	0	0	0	0	0	0	0	0	0
XXVI-5048	detected	23.7891	0	12.6126	0	2276.82	0	2145.87	0	63.9743	0	0	0	0	0	0	0	0	0	0	0	0	398.243	0	0	0	0	0	0	0	0	0	0	0	0	0	0	0	0	0
XXVI-5048 mass (ng)	detected	713.672	0	378.378	0	68304.7	0	64376	0	1919.23	0	0	0	0	0	0	0	0	0	0	0	0	11947.3	0	0	0	0	0	0	0	0	0	0	0	0	0	0	0	0	0
XXIV-42	421.94	65.0319	0	33.2013	0	3117.69	detected	857.53	0	59.7254	0	0	0	0	0	0	0	0	0	0	0	0	0	0	0	0	0	0	0	0	0	0	0	0	0	0	0	0	0	0
XXIV-42 mass (ng)	6751.04	1040.51	0	531.221	0	49883.1	detected	13720.5	0	955.607	0	0	0	0	0	0	0	0	0	0	0	0	0	0	0	0	0	0	0	0	0	0	0	0	0	0	0	0	0	0
XXIV-69	detected	12.2076	detected	detected	4.83349	1145.23	detected	2101.39	0	67.7891	0	detected	0	0	0	0	0	0	0	0	0	0	0	0	0	0	0	0	0	0	0	0	0	0	0	0	0	0	0	0
XXIV-69 mass (ng)	detected	195.322	detected	detected	77.3358	18323.7	detected	33622.2	0	1084.63	0	detected	0	0	0	0	0	0	0	0	0	0	0	0	0	0	0	0	0	0	0	0	0	0	0	0	0	0	0	0
XXV-3923	257.541	116.147	detected	72.6001	0	3921.36	0	1113.92	0	0	0	0	0	0	0	0	0	0	0	0	0	0	0	0	0	0	0	0	0	0	0	0	0	0	0	0	0	0	0	0
XXV-3923 mass (ng)	7726.24	3484.41	detected	2178	0	117641	0	33417.6	0	0	0	0	0	0	0	0	0	0	0	0	0	0	0	0	0	0	0	0	0	0	0	0	0	0	0	0	0	0	0	0
XXVI-5135	174.261	37.9304	detected	28.5368	0	3287.03	0	797.91	0	0	0	0	0	0	0	0	0	0	0	0	0	0	0	0	0	0	0	0	0	0	0	0	0	0	0	0	0	0	0	0
XXVI-5135 mass (ng)	5227.84	1137.91	detected	856.104	0	98610.9	0	23937.3	0	0	0	0	0	0	0	0	0	0	0	0	0	0	0	0	0	0	0	0	0	0	0	0	0	0	0	0	0	0	0	0
XXVI-5108	208.992	25.9041	0	49.4914	0	2018.23	0	491.053	0	0	0	0	0	0	0	0	0	0	0	0	0	0	0	0	0	0	0	0	0	0	0	0	0	0	0	0	0	0	0	0
XXVI-5108 mass (ng)	10449.6	1295.2	0	2474.57	0	100912	0	24552.6	0	0	0	0	0	0	0	0	0	0	0	0	0	0	0	0	0	0	0	0	0	0	0	0	0	0	0	0	0	0	0	0
XXVI-5151	221.598	78.847	0	48.4604	10.6323	2491.7	0	748.801	0	0	0	0	0	0	0	0	0	0	0	0	0	0	0	0	0	0	0	0	0	0	0	0	0	0	0	0	0	0	0	0
XXVI-5151 mass (ng)	15511.8	5519.29	0	3392.23	744.26	174419	0	52416.1	0	0	0	0	0	0	0	0	0	0	0	0	0	0	0	0	0	0	0	0	0	0	0	0	0	0	0	0	0	0	0	0
XXVI-5045	110.377	44.6337	detected	31.6713	8.90768	2157.68	detected	1620.72	0	0	0	0	0	0	0	0	0	0	0	0	0	0	0	0	0	0	0	0	0	0	0	0	0	0	0	0	0	0	0	0
XXVI-5045 mass (ng)	5518.86	2231.69	detected	1583.56	445.384	107884	detected	81035.8	0	0	0	0	0	0	0	0	0	0	0	0	0	0	0	0	0	0	0	0	0	0	0	0	0	0	0	0	0	0	0	0
XXV-3951	130.897	74.9985	0	85.8126	17.1573	3203.47	0	1026.37	0	0	0	0	0	0	0	0	0	0	0	0	0	0	0	0	0	0	0	0	0	0	0	0	0	0	0	0	0	0	0	0
XXV-3951 mass (ng)	6544.84	3749.92	0	4290.63	857.863	160173	0	51318.7	0	0	0	0	0	0	0	0	0	0	0	0	0	0	0	0	0	0	0	0	0	0	0	0	0	0	0	0	0	0	0	0
XXV-3950	353.615	127.049	detected	106.667	13.3678	4833.94	0	1371.41	0	0	0	0	0	0	0	0	0	0	0	0	0	0	0	0	0	0	0	0	0	0	0	0	0	0	0	0	0	0	0	0
XXV-3950 mass (ng)	35361.5	12704.9	detected	10666.7	1336.78	483394	0	137141	0	0	0	0	0	0	0	0	0	0	0	0	0	0	0	0	0	0	0	0	0	0	0	0	0	0	0	0	0	0	0	0
XXV-3959	108.552	77.9752	0	68.1865	0	3017.8	0	1483.8	0	0	0	0	0	0	0	0	0	0	0	0	0	0	0	0	0	0	0	0	0	0	0	0	0	0	0	0	0	0	0	0
XXV-3959 mass (ng)	5427.59	3898.76	0	3409.32	0	150890	0	74189.9	0	0	0	0	0	0	0	0	0	0	0	0	0	0	0	0	0	0	0	0	0	0	0	0	0	0	0	0	0	0	0	0
XXV-4022	106.842	62.9324	0	62.013	4.93918	3291.26	0	1479.36	0	0	0	0	0	0	0	0	0	0	0	0	0	0	0	0	0	0	0	0	0	0	0	0	0	0	0	0	0	0	0	0
XXV-4022 mass (ng)	5342.12	3146.62	0	3100.65	246.959	164563	0	73967.8	0	0	0	0	0	0	0	0	0	0	0	0	0	0	0	0	0	0	0	0	0	0	0	0	0	0	0	0	0	0	0	0
XXVI-4963	70.4647	71.8493	0	61.2755	12.7358	2827.69	0	1290.1	0	0	0	0	0	0	0	0	0	0	0	0	0	0	0	0	0	0	0	0	0	0	0	0	0	0	0	0	0	0	0	0
XXVI-4963 mass (ng)	3523.24	3592.47	0	3063.78	636.788	141384	0	64505.2	0	0	0	0	0	0	0	0	0	0	0	0	0	0	0	0	0	0	0	0	0	0	0	0	0	0	0	0	0	0	0	0
XXVI-4655	46.5676	55.1036	0	48.9937	0	2679.92	0	1137.58	0	0	0	detected	0	0	0	0	0	0	0	0	0	0	0	0	0	0	0	0	0	0	0	0	0	0	0	0	0	0	0	0
XXVI-4655 mass (ng)	4656.76	5510.36	0	4899.37	0	267992	0	113758	0	0	0	detected	0	0	0	0	0	0	0	0	0	0	0	0	0	0	0	0	0	0	0	0	0	0	0	0	0	0	0	0
XXVI-4965	detected	46.3031	0	10.4317	8.52903	1629.22	0	1533.48	0	0	0	0	0	0	0	0	0	0	0	0	0	0	0	0	0	0	0	0	0	7.81891	0	0	0	0	0	0	0	0	0	0
XXVI-4965 mass (ng)	detected	4630.31	0	1043.17	852.903	162922	0	153348	0	0	0	0	0	0	0	0	0	0	0	0	0	0	0	0	0	0	0	0	0	781.891	0	0	0	0	0	0	0	0	0	0
XXVI-4410	127.761	77.79	0	57.1697	0	2669.15	0	1004.49	0	0	0	0	0	0	0	0	0	0	0	0	0	0	0	0	0	0	0	0	0	0	0	0	0	0	0	0	0	0	0	0
XXVI-4410 mass (ng)	12776.1	7779	0	5716.97	0	266915	0	100449	0	0	0	0	0	0	0	0	0	0	0	0	0	0	0	0	0	0	0	0	0	0	0	0	0	0	0	0	0	0	0	0
XXV-4132	111.259	61.8203	0	56.2009	5.65187	2733.23	0	895.548	0	0	0	0	0	0	0	0	0	0	0	0	0	0	0	0	0	0	0	0	0	0	0	0	0	0	0	0	0	0	0	0
XXV-4132 mass (ng)	5562.96	3091.01	0	2810.04	282.594	136662	0	44777.4	0	0	0	0	0	0	0	0	0	0	0	0	0	0	0	0	0	0	0	0	0	0	0	0	0	0	0	0	0	0	0	0
XXVI-4531	57.0061	37.4712	0	38.0982	8.10586	2518.58	0	1369.35	0	0	0	detected	0	0	0	0	0	0	0	0	0	0	0	0	0	0	0	0	0	2.38007	0	0	0	0	0	0	0	0	0	0
XXVI-4531 mass (ng)	5700.61	3747.12	0	3809.82	810.586	251858	0	136935	0	0	0	detected	0	0	0	0	0	0	0	0	0	0	0	0	0	0	0	0	0	238.007	0	0	0	0	0	0	0	0	0	0
[truncated: 20 more columns]
